# Supplementary material for: Methyl­ergometrine maleate from synchrotron powder diffraction data
Source: Acta Crystallogr Sect E Struct Rep Online. 2009 Nov 28;65(Pt 12):o3252–3. doi: 10.1107/S1600536809050351 (PMC2972137; doi:10.1107/S1600536809050351)
Supplement: Supplementary file 1 [file e-65-o3252-sup1.cif]

##############################################################################
###                                                                        ###
###        Electronic paper (Acta Crystallographica Section E)             ###
###                                                                        ###
##############################################################################
#                                                                            #
# This CIF contains the data in a paper accepted for publication in Acta     #
# Crystallographica Section E. It conforms to the requirements of Notes      #
# for Authors for Section E, and has been peer reviewed under the auspices   #
# of the IUCr Commission on Journals.                                        #
#                                                                            #
# Full details of the Crystallographic Information File format               #
# are given in the paper "The Crystallographic Information File (CIF):       #
# a New Standard Archive File for Crystallography" by S. R. Hall, F. H.      #
# Allen and I. D. Brown [Acta Cryst. (1991), A47, 655-685].                  #
#                                                                            #
# The current version of the core CIF dictionary is obtainable from          #
# ftp://ftp.iucr.org/pub/cif_core.dic. The current version number is 2.4.    #
#                                                                            #
# Software is freely available for graphical display of the structure(s) in  #
# this CIF.  For information consult the CIF home page http://www.iucr.org/  #
# cif/home.html                                                              #
#                                                                            #
# This file may be used for bona fide research purposes within the           #
# scientific community so long as proper attribution is given to the journal # 
# article from which it was obtained.                                        #
#                                                                            #
##############################################################################
                                             
data_global
_journal_data_validation_number     ?
_journal_date_recd_electronic     2009-10-13
_journal_date_accepted     2009-11-23
_journal_name_full     'Acta Crystallographica, Section E'
_journal_year     2009
_journal_volume     65
_journal_issue     12
_journal_page_first     o3252
_journal_page_last     o3253
_journal_paper_category     QO
_journal_coeditor_code     CV2630
_publ_contact_author_name     'Jan Rohlicek'
_publ_contact_author_address
;
Institute of Chemical Technology Prague
Technicka 5
16628 Prague 6
Czech Republic
;
_publ_contact_author_email     'rohlicej@vscht.cz'
_publ_contact_author_fax     '+420220444141'
_publ_contact_author_phone     '+420220444141'
_publ_section_title
;
Methylergometrine maleate from powder diffraction data
;
loop_
    _publ_author_name
    _publ_author_footnote
    _publ_author_address
    'Rohl\'i\<cek, Jan' .
;
Institute of Chemical Technology Prague
Technick\'a 5
16628 Prague 6
Czech Republic
;
    'Hu\<s\'ak, Michal' .
;
Institute of Chemical Technology Prague
Technick\'a 5
16628 Prague 6
Czech Republic
;
    'Kratochv\'il, Bohumil' .
;
Institute of Chemical Technology Prague
Technick\'a 5
16628 Prague 6
Czech Republic
;
    'Jegorov, Alexandr' .
;
Teva Czech Industries s.r.o., R&D,
Brani\<sovsk\'a 31
370 05 \<Cesk\'e Bud\<ejovice
Czech Republic
;
data_I
_pd_block_diffractogram_id     ?
_chemical_name_systematic
;
9,10-didehydro-<i>N</i>-[1-(hydroxymethyl)propyl]-D-lysergamide maleate
;
_chemical_name_common     'methylergometrine maleate'
_chemical_formula_moiety     'C20 H26 N3 O2 +, C4 H3 O4 -'
_chemical_formula_sum     'C24 H29 N3 O6'
_chemical_formula_structural     ?
_chemical_formula_analytical     ?
_chemical_formula_iupac     'C20 H26 N3 O2 +, C4 H3 O4 -'
_chemical_formula_weight     455.51
_chemical_melting_point     ?
_space_group_crystal_system     orthorhombic
_space_group_name_H-M_alt     "P 21 21 21"
_space_group_name_Hall     "P 2ac 2ab"
loop_
    _symmetry_equiv_pos_site_id
    _symmetry_equiv_pos_as_xyz
    1 +x,+y,+z
    2 +x+1/2,-y+1/2,-z
    3 -x,+y+1/2,-z+1/2
    4 -x+1/2,-y,+z+1/2
_cell_length_a     5.71027(5)
_cell_length_b     12.76978(17)
_cell_length_c     33.1455(4)
_cell_angle_alpha     90.0
_cell_angle_beta     90.0
_cell_angle_gamma     90.0
_cell_volume     2416.93(5)
_cell_formula_units_Z     4
_cell_measurement_temperature     293
_cell_measurement_pressure     101
_cell_special_details
; ?
;
_exptl_crystal_density_diffrn     1.246
_exptl_crystal_F_000     960.0
_pd_char_colour     white
_pd_char_particle_morphology     'needle'
_exptl_absorpt_coefficient_mu     ?
_exptl_absorpt_correction_type     ?
_exptl_absorpt_process_details     ?
_exptl_absorpt_correction_T_min     ?
_exptl_absorpt_correction_T_max     ?
_exptl_special_details
;
;
_diffrn_ambient_temperature     293
_diffrn_radiation_type     synchrotron
_diffrn_radiation_wavelength     0.6996
_diffrn_radiation_source     X-Ray
_diffrn_radiation_monochromator     Si(111)
_diffrn_measurement_device_type     ID31
_pd_instr_dist_src/spec     ?
_pd_instr_dist_spec/detc     ?
_pd_instr_location
;
?
;
loop_
    _refln_index_h
    _refln_index_k
    _refln_index_l
    0 0 2
    0 1 1
    0 1 2
    0 1 3
    0 0 4
    0 1 4
    0 2 0
    0 2 1
    0 2 2
    0 1 5
    0 2 3
    1 0 1
    0 0 6
    1 0 2
    0 2 4
    1 1 0
    1 1 1
    1 0 3
    0 1 6
    1 1 2
    0 2 5
    1 1 3
    1 0 4
    0 3 1
    0 1 7
    1 1 4
    1 2 0
    0 3 2
    1 2 1
    1 0 5
    0 0 8
    1 2 2
    0 3 3
    0 2 6
    1 1 5
    1 2 3
    0 3 4
    1 0 6
    0 1 8
    0 2 7
    1 1 6
    1 2 4
    0 3 5
    1 0 7
    0 1 9
    1 2 5
    1 3 0
    1 3 1
    1 1 7
    1 3 2
    0 2 8
    0 3 6
    0 4 0
    0 4 1
    0 0 10
    1 2 6
    1 0 8
    0 4 2
    1 3 3
    0 1 10
    0 4 3
    0 2 9
    1 1 8
    0 3 7
    1 3 4
    0 4 4
    1 2 7
    1 0 9
    1 3 5
    0 3 8
    1 1 9
    0 2 10
    0 4 5
    0 1 11
    1 2 8
    1 3 6
    1 0 10
    2 0 0
    2 0 1
    1 4 0
    1 4 1
    0 4 6
    2 0 2
    1 4 2
    1 1 10
    2 1 0
    0 3 9
    2 1 1
    1 3 7
    2 0 3
    0 0 12
    1 4 3
    2 1 2
    1 2 9
    0 2 11
    2 1 3
    0 1 12
    2 0 4
    0 5 1
    0 4 7
    1 4 4
    0 5 2
    1 0 11
    2 1 4
    1 3 8
    2 0 5
    0 3 10
    1 2 10
    1 4 5
    1 1 11
    2 2 0
    2 2 1
    0 5 3
    2 2 2
    0 4 8
    2 1 5
    2 2 3
    2 0 6
    0 2 12
    1 4 6
    0 5 4
    1 3 9
    0 1 13
    2 1 6
    1 0 12
    2 2 4
    0 5 5
    0 3 11
    1 2 11
    0 4 9
    2 0 7
    1 4 7
    1 1 12
    2 2 5
    1 5 0
    1 5 1
    2 1 7
    0 5 6
    1 5 2
    1 3 10
    2 3 0
    0 2 13
    0 0 14
    2 3 1
    1 5 3
    2 2 6
    2 0 8
    1 4 8
    2 3 2
    0 4 10
    1 0 13
    0 1 14
    0 5 7
    2 3 3
    1 5 4
    0 3 12
    1 2 12
    2 1 8
    1 1 13
    2 2 7
    2 3 4
    1 5 5
    1 3 11
    2 0 9
    1 4 9
    0 5 8
    0 6 0
    2 3 5
    0 6 1
    0 4 11
    2 1 9
    0 2 14
    1 5 6
    0 6 2
    0 1 15
    2 2 8
    0 6 3
    0 3 13
    1 2 13
    1 0 14
    2 3 6
    1 4 10
    2 0 10
    0 5 9
    0 6 4
    2 4 0
    1 1 14
    1 5 7
    2 4 1
    1 3 12
    2 4 2
    2 1 10
    2 2 9
    0 6 5
    2 3 7
    2 4 3
    0 4 12
    0 0 16
    1 5 8
    2 4 4
    0 2 15
    1 6 0
    0 5 10
    1 6 1
    0 6 6
    1 4 11
    0 1 16
    2 0 11
    1 6 2
    0 3 14
    1 2 14
    1 0 15
    2 3 8
    2 4 5
    1 6 3
    2 2 10
    2 1 11
    1 3 13
    1 1 15
    0 6 7
    1 5 9
    1 6 4
    0 4 13
    2 4 6
    0 5 11
    1 6 5
    2 3 9
    2 0 12
    0 6 8
    1 0 16
    2 2 11
    0 2 16
    2 4 7
    1 4 12
    2 1 12
    0 3 15
    1 2 15
    1 6 6
    2 5 0
    0 1 17
    2 5 1
    1 3 14
    2 5 2
    1 5 10
    0 7 1
    2 3 10
    2 5 3
    1 1 16
    0 6 9
    0 7 2
    1 6 7
    2 5 4
    0 7 3
    2 0 13
    0 4 14
    3 0 1
    0 5 12
    2 2 12
    2 4 8
    3 0 2
    0 2 17
    0 7 4
    3 1 0
    1 4 13
    2 1 13
    3 1 1
    2 5 5
    3 0 3
    3 1 2
    1 0 17
    1 5 11
    0 0 18
    2 3 11
    0 3 16
    1 2 16
    0 7 5
    3 1 3
    3 0 4
    1 3 15
    1 1 17
    0 1 18
    1 6 8
    2 4 9
    0 6 10
    3 1 4
    1 7 0
    1 7 1
    3 0 5
    0 7 6
    0 5 13
    1 7 2
    3 2 0
    2 2 13
    2 0 14
    2 5 6
    3 2 1
    0 4 15
    3 2 2
    1 7 3
    3 1 5
    1 4 14
    2 1 14
    1 5 12
    3 2 3
    3 0 6
    2 3 12
    1 6 9
    0 7 7
    1 7 4
    2 4 10
    0 2 18
    2 5 7
    3 1 6
    0 6 11
    3 2 4
    1 0 18
    0 3 17
    1 2 17
    1 3 16
    3 0 7
    3 2 5
    1 1 18
    0 5 14
    2 2 14
    1 6 10
    2 5 8
    3 1 7
    0 1 19
    2 6 0
    2 0 15
    2 6 1
    1 7 5
    1 5 13
    2 6 2
    2 4 11
    0 4 16
    3 3 0
    2 3 13
    3 3 1
    0 7 8
    3 2 6
    1 4 15
    2 1 15
    3 0 8
    3 3 2
    2 6 3
    0 6 12
    1 7 6
    3 3 3
    3 1 8
    2 6 4
    2 5 9
    1 6 11
    3 2 7
    0 2 19
    3 3 4
    0 7 9
    1 3 17
    1 7 7
    2 6 5
    3 0 9
    0 3 18
    1 2 18
    0 5 15
    1 0 19
    2 4 12
    2 2 15
    3 3 5
    1 5 14
    0 8 0
    2 0 16
    3 1 9
    0 0 20
    0 8 1
    2 3 14
    1 1 19
    0 6 13
    0 8 2
    3 2 8
    2 5 10
    2 6 6
    0 4 17
    1 4 16
    2 1 16
    0 1 20
    1 7 8
    0 8 3
    3 3 6
    0 7 10
    1 6 12
    3 4 0
    3 4 1
    3 0 10
    0 8 4
    3 4 2
    2 6 7
    3 1 10
    3 4 3
    3 2 9
    2 4 13
    1 2 19
    3 3 7
    0 8 5
    1 7 9
    2 5 11
    0 5 16
    2 2 16
    0 2 20
    1 5 15
    1 3 18
    0 6 14
    2 3 15
    0 7 11
    0 3 19
    2 6 8
    1 8 0
    1 8 1
    2 0 17
    3 0 11
    1 0 20
    0 8 6
    1 6 13
    1 8 2
    3 4 4
    3 3 8
    3 2 10
    1 4 17
    2 1 17
    3 1 11
    1 8 3
    1 1 20
    0 4 18
    1 7 10
    2 7 0
    2 7 1
    3 4 5
    0 8 7
    1 8 4
    2 5 12
    2 7 2
    0 1 21
    2 4 14
    2 6 9
    2 7 3
    0 7 12
    3 3 9
    1 8 5
    3 4 6
    3 0 12
    0 6 15
    0 5 17
    1 5 16
    2 7 4
    2 2 17
    0 3 20
    1 2 20
    3 2 11
    2 3 16
    0 8 8
    1 6 14
    1 7 11
    3 1 12
    1 3 19
    1 8 6
    2 6 10
    2 7 5
    0 2 21
    2 0 18
    3 4 7
    3 5 0
    2 5 13
    3 5 1
    3 3 10
    1 0 21
    1 4 18
    2 1 18
    3 5 2
    0 7 13
    2 4 15
    0 8 9
    0 4 19
    2 7 6
    1 8 7
    3 5 3
    1 1 21
    3 0 13
    3 2 12
    0 0 22
    3 4 8
    1 7 12
    2 6 11
    3 5 4
    0 6 16
    3 1 13
    1 6 15
    0 1 22
    1 5 17
    2 7 7
    0 5 18
    1 8 8
    2 3 17
    3 3 11
    2 2 18
    0 8 10
    3 5 5
    0 9 1
    0 9 2
    0 3 21
    1 2 21
    3 4 9
    0 7 14
    1 3 20
    0 9 3
    2 0 19
    2 7 8
    3 5 6
    0 4 20
    2 4 16
    3 2 13
    2 5 14
    3 0 14
    1 7 13
    1 8 9
    2 6 12
    0 2 22
    0 9 4
    1 4 19
    2 1 19
    3 1 14
    0 8 11
    1 0 22
    3 3 12
    0 9 5
    0 6 17
    3 5 7
    3 4 10
    1 6 16
    2 7 9
    1 1 22
    1 5 18
    1 8 10
    1 9 0
    2 8 0
    0 5 19
    1 9 1
    2 3 18
    2 8 1
    0 7 15
    2 2 19
    2 8 2
    3 6 0
    2 0 20
    2 6 13
    1 3 21
    3 6 1
    3 5 8
    0 1 23
    3 2 14
    1 7 14
    2 8 3
    0 8 12
    2 5 15
    3 0 15
    3 6 2
    4 0 0
    4 0 1
    2 7 10
    2 1 20
    2 4 17
    3 4 11
    4 0 2
    3 3 13
    3 6 3
    0 3 22
    1 2 22
    3 1 15
    4 1 0
    4 1 1
    4 0 3
    0 4 21
    4 1 2
    3 6 4
    1 4 20
    3 5 9
    4 1 3
    4 0 4
    0 2 23
    3 6 5
    4 1 4
    1 0 23
    1 5 19
    4 0 5
    0 0 24
    1 6 17
    3 4 12
    3 2 15
    4 2 0
    0 6 18
    2 3 19
    4 2 1
    0 5 20
    1 1 23
    2 5 16
    3 0 16
    4 2 2
    3 3 14
    4 1 5
    3 5 10
    2 2 20
    2 6 14
    4 2 3
    4 0 6
    2 0 21
    3 1 16
    2 4 18
    1 3 22
    3 4 13
_pd_meas_2theta_fixed     ?
_pd_meas_2theta_range_min     0.515
_pd_meas_2theta_range_max     29.49
_pd_meas_2theta_range_inc     0.0025
_pd_meas_number_of_points     11591
_pd_meas_scan_method     step
_pd_meas_special_details
;  ?
;
_refine_special_details
;
;
_reflns_number_total     617
_refine_ls_matrix_type     full
_refine_ls_R_factor_all     ?
_refine_ls_goodness_of_fit_all     3.76
_refine_ls_restrained_S_all     ?
_refine_ls_number_parameters     100
_refine_ls_number_restraints     96
_refine_ls_number_constraints     0
_refine_ls_hydrogen_treatment     noref
_refine_ls_weighting_scheme     sigma
_refine_ls_weighting_details     'w=1/\s(Y~obs~)^2^'
_refine_ls_shift/su_max     0.03
_refine_ls_shift/su_mean     0.01
_refine_diff_density_max     0.21
_refine_diff_density_min     -0.16
_refine_ls_extinction_method     ?
_refine_ls_extinction_coef     ?
loop_
    _atom_type_symbol
    _atom_type_scat_dispersion_real
    _atom_type_scat_dispersion_imag
    _atom_type_scat_source
    N 0.000 0.000 International_Tables_Vol_C
    C 0.000 0.000 International_Tables_Vol_C
    O 0.000 0.000 International_Tables_Vol_C
    H 0.000 0.000 International_Tables_Vol_C
_computing_data_collection
;
ESRF SPEC package (Certified Scientific Software, 2003)
;
_computing_cell_refinement     'GSAS (Larson & Von Dreele, 1994)'
_computing_data_reduction     'CRYSFIRE (Shirley, 2000)'
_computing_structure_solution     'FOX (Favre-Nicolin & \<Cern\'y, 2002)'
_computing_structure_refinement     'GSAS (Larson & Von Dreele, 1994)'
_computing_molecular_graphics
;
Mercury (Macrae <i>et al.</i>,  2006) and PLATON (Spek, 2003)
;
_computing_publication_material
;
enCIFer (Allen <i>et al.</i>,  2004)
;
_pd_calibration_special_details
; ?
;
_pd_prep_cool_rate     ?
_pd_prep_pressure     101
_pd_prep_temperature     293
_pd_proc_2theta_range_min     0.515
_pd_proc_2theta_range_max     29.49
_pd_proc_2theta_range_inc     0.0025
_pd_proc_info_data_reduction     ?
_pd_proc_info_excluded_regions     'no'
_pd_proc_ls_background_function     'Shifted Chebyschev '
_pd_proc_ls_pref_orient_corr
;
March--Dollase (Dollase, 1986); direction of preferred orientation -
011, MD
= 1.26
;
_pd_proc_ls_prof_R_factor     0.0603
_pd_proc_ls_prof_wR_factor     0.0795
_pd_proc_ls_prof_wR_expected     0.0214
_pd_proc_ls_profile_function
;
Pseudo-Voigt profile coefficients
as parameterized in Thompson <i>et al.</i> (1987),
asymmetry correction
according to Finger <i>et al.</i> (1994)
;
_pd_proc_ls_special_details
; ?
;
_pd_proc_wavelength     0.6996
_pd_spec_mount_mode     transmission
_pd_spec_mounting
; 1.0 mm borosilicate glass capillary
;
_pd_spec_shape     cylinder
_pd_spec_size_axial     40
_pd_spec_size_equat     1
_pd_spec_size_thick     1
loop_
    _atom_site_type_symbol
    _atom_site_label
    _atom_site_fract_x
    _atom_site_fract_y
    _atom_site_fract_z
    _atom_site_U_iso_or_equiv
    _atom_site_thermal_displace_type
    _atom_site_occupancy
    N N1 -0.2972(5) 0.6888(3)   0.29856(7) 0.07305 Uiso 1.0
    C C2 -0.1311(5) 0.6344(2)   0.27627(8) 0.04511 Uiso 1.0
    C C3 -0.0706(4) 0.6910(2)   0.24331(7) 0.03699 Uiso 1.0
    C C4 -0.2019(3)   0.7843(2)   0.24509(6) 0.03942 Uiso 1.0
    C C5 -0.3442(4) 0.7819(3)   0.27994(6) 0.05116 Uiso 1.0
    C C6 -0.4884(4) 0.8647(3)   0.28782(7) 0.04053 Uiso 1.0
    C C7 -0.4901(4) 0.9470(3)   0.26187(8) 0.03292 Uiso 1.0
    C C8 -0.3485(4) 0.9500(2)   0.22692(7) 0.02676 Uiso 1.0
    C C9 -0.2007(3)   0.86750(18) 0.21789(6) 0.04409 Uiso 1.0
    C C10 -0.0384(3)   0.85683(16) 0.18355(6) 0.05585 Uiso 1.0
    C C11 0.0703(5) 0.66917(18) 0.20642(8) 0.01406 Uiso 1.0
    C C12 0.1520(3)   0.77235(18) 0.18765(6) 0.02621 Uiso 1.0
    N N13 0.2572(4) 0.7525(2)   0.14658(7) 0.02834 Uiso 1.0
    C C14 0.4543(6) 0.6780(3)   0.14769(10) 0.04728 Uiso 1.0
    C C15 0.3333(4) 0.8518(2)   0.12743(7) 0.0149 Uiso 1.0
    C C16 -0.0506(3)   0.9178(3)   0.15108(8) 0.01827 Uiso 1.0
    C C17 0.1276(3)   0.9217(2)   0.11776(6) 0.05457 Uiso 1.0
    C C18 0.2054(3)   1.0353(2)   0.11406(5) 0.01555 Uiso 1.0
    O O19 0.3842(5) 1.0675(3)   0.13078(10) 0.03564 Uiso 1.0
    N N20 0.0695(5) 1.0956(2)   0.09146(10) 0.0567 Uiso 1.0
    C C21 0.0846(6) 1.2096(2)   0.08735(7) 0.12048 Uiso 1.0
    C C22 -0.1555(8) 1.2575(4) 0.09008(13) 0.13815 Uiso 1.0
    O O23 -0.2828(7) 1.2409(7) 0.12481(15) 0.18992 Uiso 1.0
    C C24 0.1859(9) 1.2439(4) 0.04775(12) 0.16384 Uiso 1.0
    C C25 0.254(2)   1.3598(5) 0.0502(2)   0.24862 Uiso 1.0
    O O1s 0.1598(8) 0.5073(3)   -0.05735(10) 0.05346 Uiso 1.0
    O O2s 0.3200(5) 0.6095(3)   -0.01229(11) 0.09409 Uiso 1.0
    O O3s -0.0518(7) 0.6674(3)   0.09751(9) 0.05776 Uiso 1.0
    O O4s 0.2452(6) 0.6788(3)   0.05636(10) 0.06078 Uiso 1.0
    C C5s 0.1379(6) 0.56141(17) -0.02617(8) 0.06152 Uiso 1.0
    C C6s -0.0894(5) 0.57248(19) -0.00445(9) 0.0169 Uiso 1.0
    C C7s -0.1334(5) 0.61043(19) 0.03209(9) 0.05644 Uiso 1.0
    C C8s 0.0294(5) 0.65414(14) 0.06283(8) 0.01622 Uiso 1.0
    H H21 -0.0702 0.5649 0.2836 0.0541 Uiso 1.0
    H H61 -0.5833 0.8631 0.3116 0.0486 Uiso 1.0
    H H71 -0.5868 1.0027 0.268 0.0395 Uiso 1.0
    H H81 -0.3514 1.0068 0.2101 0.0324 Uiso 1.0
    H H111 0.2034 0.6252 0.2141 0.0169 Uiso 1.0
    H H112 -0.0222 0.629 0.1881 0.0169 Uiso 1.0
    H H121 0.273 0.7969 0.2049 0.0315 Uiso 1.0
    H H141 0.5132 0.6649 0.1216 0.0567 Uiso 1.0
    H H142 0.5746 0.7014 0.165 0.0567 Uiso 1.0
    H H143 0.4012 0.6094 0.1585 0.0567 Uiso 1.0
    H H151 0.4358 0.8844 0.1458 0.0179 Uiso 1.0
    H H152 0.4147 0.8326 0.1036 0.0179 Uiso 1.0
    H H161 -0.1831 0.9588 0.1491 0.0219 Uiso 1.0
    H H171 0.0579 0.8964 0.0936 0.0655 Uiso 1.0
    H H211 0.1864 1.2337 0.1082 0.1804 Uiso 1.0
    H H221 -0.1257 1.3314 0.0901 0.2258 Uiso 1.0
    H H222 -0.2393 1.2362 0.0685 0.2258 Uiso 1.0
    H H241 0.0678 1.2255 0.0272 0.1966 Uiso 1.0
    H H242 0.3175 1.1955 0.0415 0.1966 Uiso 1.0
    H H251 0.3132 1.3721 0.0222 0.4183 Uiso 1.0
    H H252 0.118 1.3943 0.0536 0.4183 Uiso 1.0
    H H253 0.3677 1.3643 0.068 0.4183 Uiso 1.0
    H H601 -0.223 0.549 -0.019 0.0203 Uiso 1.0
    H H701 -0.292 0.61 0.04 0.0677 Uiso 1.0
    H H11 -0.3603 0.6651 0.3211 0.0877 Uiso 1.0
    H H201 -0.0502 1.0631 0.0811 0.068 Uiso 1.0
    H H131 0.148 0.725 0.132 0.0411 Uiso 1.0
    H H202 0.285 0.643 0.021 0.1129 Uiso 1.0
    H H232 -0.3996 1.2015 0.1235 0.27 Uiso 1.0
loop_
    _geom_bond_atom_site_label_1
    _geom_bond_atom_site_label_2
    _geom_bond_site_symmetry_1
    _geom_bond_site_symmetry_2
    _geom_bond_distance
    _geom_bond_publ_flag
    N13 C14 . 1_555 1.474(4) N
    N13 C15 . 1_555 1.483(4) N
    N20 C18 . 1_555 1.325(4) N
    N20 C21 . 1_555 1.465(4) N
    C2 C3 . 1_555 1.355(4) N
    C3 C4 . 1_555 1.409(3) N
    C3 C11 . 1_555 1.490(4) N
    C4 C5 . 1_555 1.413(3) N
    C4 C9 . 1_555 1.393(3) N
    C5 C6 . 1_555 1.365(5) N
    C6 C7 . 1_555 1.358(5) N
    C7 C8 . 1_555 1.413(3) N
    C8 C9 . 1_555 1.383(3) N
    C9 C10 . 1_555 1.474(3) N
    C10 C12 . 1_555 1.538(3) N
    C10 C16 . 1_555 1.330(4) N
    C11 C12 . 1_555 1.530(3) N
    C15 C17 . 1_555 1.510(3) N
    C16 C17 . 1_555 1.503(3) N
    C17 C18 . 1_555 1.522(4) N
    C21 C22 . 1_555 1.504(6) N
    C21 C24 . 1_555 1.500(5) N
    C24 C25 . 1_555 1.532(9) N
    O23 H232 . 1_555 0.84 N
    N1 H11 . 1_555 0.88 N
    N13 H131 . 1_555 0.86 N
    N20 H201 . 1_555 0.87 N
    C2 H21 . 1_555 0.98 N
    C6 H61 . 1_555 0.96 N
    C7 H71 . 1_555 0.92 N
    C8 H81 . 1_555 0.91 N
    C11 H111 . 1_555 0.98 N
    C11 H112 . 1_555 0.95 N
    C12 H121 . 1_555 0.95 N
    C14 H141 . 1_555 0.94 N
    C14 H142 . 1_555 0.94 N
    C14 H143 . 1_555 0.99 N
    C15 H151 . 1_555 0.94 N
    C15 H152 . 1_555 0.95 N
    C16 H161 . 1_555 0.92 N
    C17 H171 . 1_555 0.95 N
    C21 H211 . 1_555 0.95 N
    C22 H221 . 1_555 0.96 N
    C22 H222 . 1_555 0.90 N
    C24 H241 . 1_555 0.99 N
    C24 H242 . 1_555 0.99 N
    C25 H251 . 1_555 1.00 N
    C25 H252 . 1_555 0.90 N
    C25 H253 . 1_555 0.88 N
loop_
    _geom_angle_atom_site_label_1
    _geom_angle_atom_site_label_2
    _geom_angle_atom_site_label_3
    _geom_angle_site_symmetry_1
    _geom_angle_site_symmetry_2
    _geom_angle_site_symmetry_3
    _geom_angle
    _geom_angle_publ_flag
    C2 N1 C5 1_555 . 1_555 109.2(2) N
    C12 N13 C14 1_555 . 1_555 112.9(2) N
    C12 N13 C15 1_555 . 1_555 111.0(2) N
    C14 N13 C15 1_555 . 1_555 109.8(2) N
    C18 N20 C21 1_555 . 1_555 126.6(3) N
    N1 C2 C3 1_555 . 1_555 109.7(2) N
    C2 C3 C4 1_555 . 1_555 106.4(2) N
    C2 C3 C11 1_555 . 1_555 134.4(2) N
    C4 C3 C11 1_555 . 1_555 118.7(2) N
    C3 C4 C5 1_555 . 1_555 108.8(2) N
    C3 C4 C9 1_555 . 1_555 127.96(19) N
    C5 C4 C9 1_555 . 1_555 123.3(2) N
    N1 C5 C4 1_555 . 1_555 106.0(3) N
    N1 C5 C6 1_555 . 1_555 134.9(2) N
    C4 C5 C6 1_555 . 1_555 119.1(3) N
    C5 C6 C7 1_555 . 1_555 118.8(2) N
    C6 C7 C8 1_555 . 1_555 122.4(3) N
    C7 C8 C9 1_555 . 1_555 120.4(2) N
    C4 C9 C8 1_555 . 1_555 115.97(19) N
    C4 C9 C10 1_555 . 1_555 115.61(18) N
    C8 C9 C10 1_555 . 1_555 128.4(2) N
    C9 C10 C12 1_555 . 1_555 116.18(17) N
    C9 C10 C16 1_555 . 1_555 122.53(19) N
    C12 C10 C16 1_555 . 1_555 121.28(18) N
    C3 C11 C12 1_555 . 1_555 109.71(19) N
    N13 C12 C10 1_555 . 1_555 108.63(17) N
    N13 C12 C11 1_555 . 1_555 110.09(19) N
    C10 C12 C11 1_555 . 1_555 115.12(17) N
    N13 C15 C17 1_555 . 1_555 111.62(19) N
    C10 C16 C17 1_555 . 1_555 125.4(2) N
    C15 C17 C16 1_555 . 1_555 110.6(2) N
    C15 C17 C18 1_555 . 1_555 110.70(16) N
    C16 C17 C18 1_555 . 1_555 106.8(2) N
    O19 C18 N20 1_555 . 1_555 123.1(3) N
    O19 C18 C17 1_555 . 1_555 121.6(2) N
    N20 C18 C17 1_555 . 1_555 115.37(19) N
    N20 C21 C22 1_555 . 1_555 110.2(3) N
    N20 C21 C24 1_555 . 1_555 113.2(3) N
    C22 C21 C24 1_555 . 1_555 106.6(3) N
    O23 C22 C21 1_555 . 1_555 117.9(4) N
    C21 C24 C25 1_555 . 1_555 109.5(4) N
    C22 O23 H232 1_555 . 1_555 118 N
    C2 N1 H11 1_555 . 1_555 124 N
    C5 N1 H11 1_555 . 1_555 127 N
    C12 N13 H131 1_555 . 1_555 107 N
    C14 N13 H131 1_555 . 1_555 108 N
    C15 N13 H131 1_555 . 1_555 109 N
    C18 N20 H201 1_555 . 1_555 114 N
    C21 N20 H201 1_555 . 1_555 119 N
    N1 C2 H21 1_555 . 1_555 124 N
    C3 C2 H21 1_555 . 1_555 126 N
    C5 C6 H61 1_555 . 1_555 119 N
    C7 C6 H61 1_555 . 1_555 122 N
    C6 C7 H71 1_555 . 1_555 117 N
    C8 C7 H71 1_555 . 1_555 120 N
    C7 C8 H81 1_555 . 1_555 121 N
    C9 C8 H81 1_555 . 1_555 119 N
    C3 C11 H111 1_555 . 1_555 108 N
    C3 C11 H112 1_555 . 1_555 109 N
    C12 C11 H111 1_555 . 1_555 111 N
    C12 C11 H112 1_555 . 1_555 112 N
    H111 C11 H112 1_555 . 1_555 107 N
    N13 C12 H121 1_555 . 1_555 108 N
    C10 C12 H121 1_555 . 1_555 110 N
    C11 C12 H121 1_555 . 1_555 105 N
    N13 C14 H141 1_555 . 1_555 111 N
    N13 C14 H142 1_555 . 1_555 112 N
    N13 C14 H143 1_555 . 1_555 110 N
    H141 C14 H142 1_555 . 1_555 111 N
    H141 C14 H143 1_555 . 1_555 106 N
    H142 C14 H143 1_555 . 1_555 106 N
    N13 C15 H151 1_555 . 1_555 106 N
    N13 C15 H152 1_555 . 1_555 106 N
    C17 C15 H151 1_555 . 1_555 111 N
    C17 C15 H152 1_555 . 1_555 111 N
    H151 C15 H152 1_555 . 1_555 110 N
    C10 C16 H161 1_555 . 1_555 116 N
    C17 C16 H161 1_555 . 1_555 119 N
    C15 C17 H171 1_555 . 1_555 108 N
    C16 C17 H171 1_555 . 1_555 109 N
    C18 C17 H171 1_555 . 1_555 112 N
    N20 C21 H211 1_555 . 1_555 107 N
    C22 C21 H211 1_555 . 1_555 112 N
    C24 C21 H211 1_555 . 1_555 108 N
    O23 C22 H221 1_555 . 1_555 104 N
    O23 C22 H222 1_555 . 1_555 110 N
    C21 C22 H221 1_555 . 1_555 104 N
    C21 C22 H222 1_555 . 1_555 108 N
    H221 C22 H222 1_555 . 1_555 113 N
    C21 C24 H241 1_555 . 1_555 106 N
    C21 C24 H242 1_555 . 1_555 107 N
    C25 C24 H241 1_555 . 1_555 116 N
    C25 C24 H242 1_555 . 1_555 115 N
    H241 C24 H242 1_555 . 1_555 103 N
    C24 C25 H251 1_555 . 1_555 101 N
    C24 C25 H252 1_555 . 1_555 105 N
    C24 C25 H253 1_555 . 1_555 107 N
    H251 C25 H252 1_555 . 1_555 109 N
    H251 C25 H253 1_555 . 1_555 111 N
    H252 C25 H253 1_555 . 1_555 121 N
loop_
    _geom_hbond_atom_site_label_D
    _geom_hbond_atom_site_label_H
    _geom_hbond_atom_site_label_A
    _geom_hbond_site_symmetry_A
    _geom_hbond_distance_DH
    _geom_hbond_distance_HA
    _geom_hbond_distance_DA
    _geom_hbond_angle_DHA
    O2s H202 O4s 1_555 1.20 1.28 2.479(5) 179
    N13 H131 O3s 1_555 0.86 1.77 2.634(4) 173
    O23 H232 O19 1_455 0.83 2.12 2.925(8) 160
    N20 H201 O1s 2_465 0.87 2.04 2.912(5) 177
    N1 H11 O19 3_545 0.88 2.03 2.852(4) 154
