# Supplementary material for: Methyl­ergometrine maleate from synchrotron powder diffraction data
Source: Acta Crystallogr Sect E Struct Rep Online. 2009 Nov 28;65(Pt 12):o3252–3. doi: 10.1107/S1600536809050351 (PMC2972137; doi:10.1107/S1600536809050351)
Supplement: Supplementary file 2 [file e-65-o3252-Isup2.rtv]

data_I

_pd_proc_ls_peak_cutoff 0.00010
_pd_proc_info_datetime                 2009-09-18T13:32:08
_pd_calc_method                        "Rietveld Refinement"

#---- raw/calc data loop -----
_pd_meas_2theta_range_min              0.515
_pd_meas_2theta_range_max              29.49
_pd_meas_2theta_range_inc              0.0025
_pd_proc_2theta_range_min              0.514928
_pd_proc_2theta_range_max              29.489929
_pd_proc_2theta_range_inc              0.0025


loop_
      _pd_meas_counts_total
      _pd_proc_ls_weight
      _pd_proc_intensity_bkg_calc
      _pd_calc_intensity_total
  18491.0     0.0          14036.30566   .
  18619.0     0.0          13953.15430   .
  18740.0     0.0          13870.47363   .
  17492.0     0.0          13788.27246   .
  16469.0     0.0          13706.54688   .
  17802.0     0.0          13625.29492   .
  17985.0     0.0          13544.50391   .
  17216.0     0.0          13464.17578   .
  17208.0     0.0          13384.31738   .
  16684.0     0.0          13304.92188   .
  16384.0     0.0          13225.98828   .
  16952.0     0.0          13147.50293   .
  16463.0     0.0          13069.47754   .
  16003.0     0.0          12991.90625   .
  15826.0     0.0          12914.77930   .
  16598.0     0.0          12838.10352   .
  16809.0     0.0          12761.86523   .
  16010.0     0.0          12686.08203   .
  15495.0     0.0          12610.73438   .
  15541.0     0.0          12535.82520   .
  15440.0     0.0          12461.35449   .
  15139.0     0.0          12387.31250   .
  14699.0     0.0          12313.71484   .
  14401.0     0.0          12240.53516   .
  14296.0     0.0          12167.78906   .
  14040.0     0.0          12095.46484   .
  14177.0     0.0          12023.56836   .
  13949.0     0.0          11952.09082   .
  13770.0     0.0          11881.03320   .
  14083.0     0.0          11810.38477   .
  13749.0     0.0          11740.16309   .
  13737.0     0.0          11670.34766   .
  13201.0     0.0          11600.94141   .
  13273.0     0.0          11531.94922   .
  13216.0     0.0          11463.36621   .
  13115.0     0.0          11395.17773   .
  13093.0     0.0          11327.39648   .
  13130.0     0.0          11260.01660   .
  12955.0     0.0          11193.02930   .
  12991.0     0.0          11126.44629   .
  12727.0     0.0          11060.25684   .
  12326.0     0.0          10994.45703   .
  12226.0     0.0          10929.04102   .
  12140.0     0.0          10864.02246   .
  12127.0     0.0          10799.38477   .
  11572.0     0.0          10735.13379   .
  11329.0     0.0          10671.26270   .
  11503.0     0.0          10607.78027   .
  11310.0     0.0          10544.66602   .
  10917.0     0.0          10481.92773   .
  11046.0     0.0          10419.57422   .
  11206.0     0.0          10357.58398   .
  11059.0     0.0          10295.96875   .
  10461.0     0.0          10234.71973   .
  10402.0     0.0          10173.83594   .
  10347.0     0.0          10113.31934   .
  10241.0     0.0          10053.16797   .
  10057.0     0.0          9993.37305    .
  9866.0      0.0          9933.93750    .
  10070.0     0.0          9874.85938    .
  10012.0     0.0          9816.14160    .
  9594.0      0.0          9757.77734    .
  9474.0      0.0          9699.75781    .
  9503.0      0.0          9642.09082    .
  9240.0      0.0          9584.77344    .
  8712.0      0.0          9527.79980    .
  8944.0      0.0          9471.17676    .
  8966.0      0.0          9414.89063    .
  8357.0      0.0          9358.94629    .
  8777.0      0.0          9303.34375    .
  8728.0      0.0          9248.07617    .
  8369.0      0.0          9193.14355    .
  8553.0      0.0          9138.54492    .
  7764.0      0.0          9084.27832    .
  8252.0      0.0          9030.34277    .
  8550.0      0.0          8976.73633    .
  8231.0      0.0          8923.45508    .
  8161.0      0.0          8870.49707    .
  7993.0      0.0          8817.87012    .
  8152.0      0.0          8765.55859    .
  8124.0      0.0          8713.56543    .
  7571.0      0.0          8661.89355    .
  7404.0      0.0          8610.54004    .
  7479.0      0.0          8559.49707    .
  7934.0      0.0          8508.76953    .
  7781.0      0.0          8458.35156    .
  7229.0      0.0          8408.24707    .
  7533.0      0.0          8358.45117    .
  7150.0      0.0          8308.95605    .
  7094.0      0.0          8259.77051    .
  7098.0      0.0          8210.88770    .
  6706.0      0.0          8162.30664    .
  7131.0      0.0          8114.02490    .
  7182.0      0.0          8066.04150    .
  6778.0      0.0          8018.35449    .
  6477.0      0.0          7970.96729    .
  6473.0      0.0          7923.86719    .
  6617.0      0.0          7877.06299    .
  6893.0      0.0          7830.54785    .
  6732.0      0.0          7784.32422    .
  6445.0      0.0          7738.38818    .
  6782.0      0.0          7692.73486    .
  7026.0      0.0          7647.36719    .
  6304.0      0.0          7602.28174    .
  5889.0      0.0          7557.47852    .
  6589.0      0.0          7512.95605    .
  6316.0      0.0          7468.71143    .
  6198.0      0.0          7424.74365    .
  5987.0      0.0          7381.04980    .
  5759.0      0.0          7337.62988    .
  5768.0      0.0          7294.48340    .
  5773.0      0.0          7251.60742    .
  5639.0      0.0          7209.00244    .
  5533.0      0.0          7166.66162    .
  5669.0      0.0          7124.58984    .
  5811.0      0.0          7082.78174    .
  5645.0      0.0          7041.23828    .
  5402.0      0.0          6999.95801    .
  5562.0      0.0          6958.93457    .
  5634.0      0.0          6918.17334    .
  5467.0      0.0          6877.66943    .
  5507.0      0.0          6837.42285    .
  5584.0      0.0          6797.43115    .
  5618.0      0.0          6757.69043    .
  5463.0      0.0          6718.20459    .
  5694.0      0.0          6678.97168    .
  5500.0      0.0          6639.98438    .
  5299.0      0.0          6601.24609    .
  4630.0      0.0          6562.75244    .
  4772.0      0.0          6524.50879    .
  5203.0      0.0          6486.50537    .
  5193.0      0.0          6448.74707    .
  5312.0      0.0          6411.22949    .
  4984.0      0.0          6373.94971    .
  4826.0      0.0          6336.91162    .
  4908.0      0.0          6300.10938    .
  4923.0      0.0          6263.54248    .
  5038.0      0.0          6227.21045    .
  4882.0      0.0          6191.11377    .
  4941.0      0.0          6155.24854    .
  4951.0      0.0          6119.61377    .
  4653.0      0.0          6084.20801    .
  4579.0      0.0          6049.03174    .
  4569.0      0.0          6014.08154    .
  4423.0      0.0          5979.35693    .
  4752.0      0.0          5944.85547    .
  4667.0      0.0          5910.57861    .
  4683.0      0.0          5876.52539    .
  4562.0      0.0          5842.69043    .
  4515.0      0.0          5809.07422    .
  4262.0      0.0          5775.67773    .
  4395.0      0.0          5742.50049    .
  4457.0      0.0          5709.53613    .
  4554.0      0.0          5676.78662    .
  4299.0      0.0          5644.25000    .
  4153.0      0.0          5611.92773    .
  4253.0      0.0          5579.81299    .
  4177.0      0.0          5547.90820    .
  4110.0      0.0          5516.21436    .
  4087.0      0.0          5484.72852    .
  4125.0      0.0          5453.44727    .
  4159.0      0.0          5422.37158    .
  4073.0      0.0          5391.50000    .
  4442.0      0.0          5360.83154    .
  4094.0      0.0          5330.36328    .
  4122.0      0.0          5300.09717    .
  4124.0      0.0          5270.02783    .
  4225.0      0.0          5240.15625    .
  4052.0      0.0          5210.48389    .
  4239.0      0.0          5181.00830    .
  4134.0      0.0          5151.72656    .
  4083.0      0.0          5122.63574    .
  4273.0      0.0          5093.74170    .
  4209.0      0.0          5065.03760    .
  3856.0      0.0          5036.52100    .
  3754.0      0.0          5008.19531    .
  3798.0      0.0          4980.05908    .
  3877.0      0.0          4952.10938    .
  3742.0      0.0          4924.34717    .
  3651.0      0.0          4896.76465    .
  3752.0      0.0          4869.37061    .
  3667.0      0.0          4842.15967    .
  3941.0      0.0          4815.12744    .
  3541.0      0.0          4788.27637    .
  3488.0      0.0          4761.60547    .
  3709.0      0.0          4735.11328    .
  3608.0      0.0          4708.79883    .
  3580.0      0.0          4682.66162    .
  3690.0      0.0          4656.69971    .
  3497.0      0.0          4630.91162    .
  3622.0      0.0          4605.29639    .
  3618.0      0.0          4579.85449    .
  3401.0      0.0          4554.58301    .
  3425.0      0.0          4529.48242    .
  3567.0      0.0          4504.55176    .
  3417.0      0.0          4479.78857    .
  3174.0      0.0          4455.19336    .
  3360.0      0.0          4430.76465    .
  3431.0      0.0          4406.50098    .
  3312.0      0.0          4382.40234    .
  3369.0      0.0          4358.46826    .
  3119.0      0.0          4334.69287    .
  3341.0      0.0          4311.08350    .
  3513.0      0.0          4287.63281    .
  3386.0      0.0          4264.34180    .
  3279.0      0.0          4241.20752    .
  3177.0      0.0          4218.23438    .
  3217.0      0.0          4195.41699    .
  3389.0      0.0          4172.75586    .
  3187.0      0.0          4150.24805    .
  2951.0      0.0          4127.89551    .
  3012.0      0.0          4105.69531    .
  3245.0      0.0          4083.64941    .
  3085.0      0.0          4061.75244    .
  2993.0      0.0          4040.00659    .
  3002.0      0.0          4018.41113    .
  3072.0      0.0          3996.96411    .
  3122.0      0.0          3975.66382    .
  3177.0      0.0          3954.51123    .
  3048.0      0.0          3933.50391    .
  2758.0      0.0          3912.64185    .
  2936.0      0.0          3891.92432    .
  2865.0      0.0          3871.34961    .
  3064.0      0.0          3850.91870    .
  3200.0      0.0          3830.62744    .
  3051.0      0.0          3810.47974    .
  2951.0      0.0          3790.46875    .
  2861.0      0.0          3770.59863    .
  2872.0      0.0          3750.86572    .
  2704.0      0.0          3731.27173    .
  2843.0      0.0          3711.81274    .
  2931.0      0.0          3692.49146    .
  2990.0      0.0          3673.30249    .
  2897.0      0.0          3654.24951    .
  2689.0      0.0          3635.32813    .
  2557.0      0.0          3616.54004    .
  2494.0      0.0          3597.88354    .
  2649.0      0.0          3579.35938    .
  2641.0      0.0          3560.96338    .
  2747.0      0.0          3542.69629    .
  2770.0      0.0          3524.55737    .
  2813.0      0.0          3506.54712    .
  2801.0      0.0          3488.66406    .
  2967.0      0.0          3470.90649    .
  2860.0      0.0          3453.27393    .
  2620.0      0.0          3435.76563    .
  2605.0      0.0          3418.38281    .
  2610.0      0.0          3401.12109    .
  2611.0      0.0          3383.98218    .
  2885.0      0.0          3366.96387    .
  2714.0      0.0          3350.06909    .
  2642.0      0.0          3333.29150    .
  2686.0      0.0          3316.63428    .
  2884.0      0.0          3300.09351    .
  2830.0      0.0          3283.67261    .
  2678.0      0.0          3267.36841    .
  2759.0      0.0          3251.17969    .
  2632.0      0.0          3235.10645    .
  2610.0      0.0          3219.14966    .
  2711.0      0.0          3203.30566    .
  2608.0      0.0          3187.57544    .
  2751.0      0.0          3171.95801    .
  2495.0      0.0          3156.45093    .
  2363.0      0.0          3141.05640    .
  2496.0      0.0          3125.77222    .
  2539.0      0.0          3110.59668    .
  2732.0      0.0          3095.53223    .
  2434.0      0.0          3080.57495    .
  2573.0      0.0          3065.72705    .
  2538.0      0.0          3050.98315    .
  2581.0      0.0          3036.34717    .
  2428.0      0.0          3021.81641    .
  2233.0      0.0          3007.39331    .
  2164.0      0.0          2993.07178    .
  2236.0      0.0          2978.85474    .
  2490.0      0.0          2964.74146    .
  2688.0      0.0          2950.72852    .
  2616.0      0.0          2936.82031    .
  2436.0      0.0          2923.01025    .
  2365.0      0.0          2909.30200    .
  2462.0      0.0          2895.69336    .
  2425.0      0.0          2882.18506    .
  2463.0      0.0          2868.77246    .
  2578.0      0.0          2855.45898    .
  2467.0      0.0          2842.24243    .
  2374.0      0.0          2829.12451    .
  2511.0      0.0          2816.10083    .
  2279.0      0.0          2803.17236    .
  2363.0      0.0          2790.33862    .
  2507.0      0.0          2777.60034    .
  2423.0      0.0          2764.95435    .
  2303.0      0.0          2752.40088    .
  2288.0      0.0          2739.94019    .
  2323.0      0.0          2727.57129    .
  2232.0      0.0          2715.29370    .
  2202.0      0.0          2703.10474    .
  2267.0      0.0          2691.00708    .
  2349.0      0.0          2678.99854    .
  2479.0      0.0          2667.07935    .
  2137.0      0.0          2655.24829    .
  2135.0      0.0          2643.50366    .
  2270.0      0.0          2631.84668    .
  2326.0      0.0          2620.27637    .
  2229.0      0.0          2608.79126    .
  2347.0      0.0          2597.39233    .
  2241.0      0.0          2586.07617    .
  1969.0      0.0          2574.84570    .
  2145.0      0.0          2563.69922    .
  2274.0      0.0          2552.63550    .
  2112.0      0.0          2541.65234    .
  2218.0      0.0          2530.75293    .
  2272.0      0.0          2519.93433    .
  2140.0      0.0          2509.19678    .
  2203.0      0.0          2498.53857    .
  2266.0      0.0          2487.96118    .
  2243.0      0.0          2477.46289    .
  2231.0      0.0          2467.04297    .
  2207.0      0.0          2456.70020    .
  2218.0      0.0          2446.43701    .
  2197.0      0.0          2436.24951    .
  2379.0      0.0          2426.13892    .
  2225.0      0.0          2416.10400    .
  1942.0      0.0          2406.14502    .
  2045.0      0.0          2396.26123    .
  2086.0      0.0          2386.45239    .
  2228.0      0.0          2376.71655    .
  2220.0      0.0          2367.05420    .
  2146.0      0.0          2357.46582    .
  1996.0      0.0          2347.94897    .
  2006.0      0.0          2338.50415    .
  2159.0      0.0          2329.13184    .
  2273.0      0.0          2319.82886    .
  2199.0      0.0          2310.59790    .
  2014.0      0.0          2301.43604    .
  2110.0      0.0          2292.34497    .
  2211.0      0.0          2283.32153    .
  2147.0      0.0          2274.36646    .
  2227.0      0.0          2265.48145    .
  1922.0      0.0          2256.66260    .
  1778.0      0.0          2247.91138    .
  2026.0      0.0          2239.22656    .
  1887.0      0.0          2230.60913    .
  2067.0      0.0          2222.05615    .
  2128.0      0.0          2213.56836    .
  1989.0      0.0          2205.14575    .
  1951.0      0.0          2196.78784    .
  1963.0      0.0          2188.49438    .
  1815.0      0.0          2180.26416    .
  1659.0      0.0          2172.09595    .
  1831.0      0.0          2163.99121    .
  2051.0      0.0          2155.94995    .
  2110.0      0.0          2147.96875    .
  1931.0      0.0          2140.04883    .
  2012.0      0.0          2132.19043    .
  2140.0      0.0          2124.39258    .
  1869.0      0.0          2116.65430    .
  1691.0      0.0          2108.97656    .
  1773.0      0.0          2101.35645    .
  1831.0      0.0          2093.79590    .
  2066.0      0.0          2086.29443    .
  1907.0      0.0          2078.84961    .
  1846.0      0.0          2071.46289    .
  1879.0      0.0          2064.13330    .
  2015.0      0.0          2056.86060    .
  1819.0      0.0          2049.64355    .
  1732.0      0.0          2042.48242    .
  1856.0      0.0          2035.37732    .
  1757.0      0.0          2028.32764    .
  1908.0      0.0          2021.33191    .
  2038.0      0.0          2014.39050    .
  1900.0      0.0          2007.50256    .
  1714.0      0.0          2000.66846    .
  1607.0      0.0          1993.88806    .
  2032.0      0.0          1987.15967    .
  1824.0      0.0          1980.48413    .
  1917.0      0.0          1973.86011    .
  1795.0      0.0          1967.28857    .
  2003.0      0.0          1960.76709    .
  1925.0      0.0          1954.29626    .
  1821.0      0.0          1947.87671    .
  1969.0      0.0          1941.50708    .
  1923.0      0.0          1935.18762    .
  1808.0      0.0          1928.91638    .
  1898.0      0.0          1922.69458    .
  1729.0      0.0          1916.52136    .
  1875.0      0.0          1910.39697    .
  1871.0      0.0          1904.31982    .
  1836.0      0.0          1898.29041    .
  1859.0      0.0          1892.30774    .
  2055.0      0.0          1886.37341    .
  1523.0      0.0          1880.48364    .
  1759.0      0.0          1874.64136    .
  1889.0      0.0          1868.84363    .
  1635.0      0.0          1863.09326    .
  1415.0      0.0          1857.38623    .
  1825.0      0.000548     1851.72449    1852.81384
  2074.0      0.000482     1846.10767    1847.20300
  1911.0      0.000523     1840.53418    1841.63562
  1788.0      0.000559     1835.00500    1836.11255
  1721.0      0.000581     1829.51904    1830.63281
  1817.0      0.000550     1824.07654    1825.19653
  1912.0      0.000523     1818.67627    1819.80261
  1718.0      0.000582     1813.31860    1814.45129
  1755.0      0.000570     1808.00317    1809.14221
  1711.0      0.000584     1802.72949    1803.87500
  1596.0      0.000627     1797.49731    1798.64929
  1739.0      0.000575     1792.30676    1793.46533
  1696.0      0.000590     1787.15613    1788.32129
  1620.0      0.000617     1782.04639    1783.21826
  1442.0      0.000693     1776.97742    1778.15601
  1630.0      0.000613     1771.94788    1773.13330
  1475.0      0.000678     1766.95776    1768.15002
  1573.0      0.000636     1762.00769    1763.20679
  1679.0      0.000596     1757.09607    1758.30212
  1867.0      0.000536     1752.22327    1753.43640
  1900.0      0.000526     1747.38879    1748.60901
  1751.0      0.000571     1742.59241    1743.81982
  1821.0      0.000549     1737.83386    1739.06848
  1506.0      0.000664     1733.11279    1734.35461
  1648.0      0.000607     1728.42871    1729.67786
  1626.0      0.000615     1723.78210    1725.03870
  1679.0      0.000596     1719.17163    1720.43567
  1519.0      0.000658     1714.59753    1715.86914
  1653.0      0.000605     1710.05981    1711.33899
  1614.0      0.000620     1705.55774    1706.84460
  1753.0      0.000570     1701.09082    1702.38550
  1708.0      0.000585     1696.65979    1697.96228
  1659.0      0.000603     1692.26331    1693.57373
  1804.0      0.000554     1687.90125    1689.21960
  1829.0      0.000547     1683.57373    1684.90015
  1763.0      0.000567     1679.28040    1680.61487
  1718.0      0.000582     1675.02075    1676.36340
  1592.0      0.000628     1670.79492    1672.14587
  1667.0      0.000600     1666.60217    1667.96143
  1692.0      0.000591     1662.44202    1663.80969
  1645.0      0.000608     1658.31567    1659.69177
  1420.0      0.000704     1654.22070    1655.60547
  1564.0      0.000639     1650.15881    1651.55212
  1528.0      0.000654     1646.12817    1647.53027
  1733.0      0.000577     1642.13000    1643.54089
  1673.0      0.000598     1638.16309    1639.58289
  1809.0      0.000553     1634.22705    1635.65588
  1706.0      0.000586     1630.32202    1631.75989
  1605.0      0.000623     1626.44800    1627.89502
  1642.0      0.000609     1622.60413    1624.06030
  1700.0      0.000588     1618.79041    1620.25598
  1711.0      0.000584     1615.00720    1616.48218
  1677.0      0.000596     1611.25281    1612.73730
  1599.0      0.000625     1607.52832    1609.02246
  1729.0      0.000578     1603.83264    1605.33643
  1646.0      0.000608     1600.16650    1601.68005
  1759.0      0.000569     1596.52917    1598.05261
  1626.0      0.000615     1592.91980    1594.45325
  1632.0      0.000613     1589.33875    1590.88232
  1617.0      0.000618     1585.78601    1587.33972
  1581.0      0.000633     1582.26099    1583.82495
  1674.0      0.000597     1578.76367    1580.33801
  1715.0      0.000583     1575.29321    1576.87805
  1682.0      0.000595     1571.85046    1573.44592
  1676.0      0.000597     1568.43396    1570.04016
  1620.0      0.000617     1565.04443    1566.66138
  1632.0      0.000613     1561.68140    1563.30933
  1606.0      0.000623     1558.34448    1559.98340
  1628.0      0.000614     1555.03333    1556.68335
  1613.0      0.000620     1551.74805    1553.40930
  1553.0      0.000644     1548.48792    1550.16064
  1660.0      0.000602     1545.25391    1546.93811
  1596.0      0.000627     1542.04456    1543.74036
  1565.0      0.000639     1538.85999    1540.56750
  1585.0      0.000631     1535.70044    1537.41980
  1489.0      0.000672     1532.56470    1534.29602
  1564.0      0.000639     1529.45386    1531.19727
  1555.0      0.000643     1526.36670    1528.12231
  1576.0      0.000635     1523.30396    1525.07202
  1513.0      0.000661     1520.26404    1522.04456
  1605.0      0.000623     1517.24792    1519.04102
  1555.0      0.000643     1514.25500    1516.06091
  1564.0      0.000639     1511.28552    1513.10425
  1557.0      0.000642     1508.33789    1510.16968
  1646.0      0.000608     1505.41370    1507.25867
  1586.0      0.000631     1502.51135    1504.36963
  1468.0      0.000681     1499.63171    1501.50342
  1462.0      0.000684     1496.77356    1498.65894
  1500.0      0.000667     1493.93799    1495.83704
  1550.0      0.000645     1491.12341    1493.03638
  1454.0      0.000688     1488.33069    1490.25769
  1455.0      0.000687     1485.55884    1487.50012
  1484.0      0.000674     1482.80847    1484.76404
  1470.0      0.000680     1480.07849    1482.04858
  1626.0      0.000615     1477.37012    1479.35498
  1504.0      0.000665     1474.68127    1476.68091
  1377.0      0.000726     1472.01294    1474.02771
  1402.0      0.000713     1469.36487    1471.39478
  1487.0      0.000672     1466.73669    1468.78198
  1488.0      0.000672     1464.12854    1466.18933
  1416.0      0.000706     1461.53992    1463.61646
  1277.0      0.000783     1458.97046    1461.06287
  1392.0      0.000718     1456.42029    1458.52881
  1481.0      0.000675     1453.88953    1456.01428
  1476.0      0.000678     1451.37769    1453.51892
  1492.0      0.000670     1448.88428    1451.04211
  1509.0      0.000663     1446.40906    1448.58374
  1501.0      0.000666     1443.95288    1446.14465
  1447.0      0.000691     1441.51477    1443.72375
  1378.0      0.000726     1439.09448    1441.32092
  1395.0      0.000717     1436.69226    1438.93640
  1525.0      0.000656     1434.30786    1436.56982
  1520.0      0.000658     1431.94092    1434.22095
  1485.0      0.000673     1429.59106    1431.88940
  1591.0      0.000629     1427.25916    1429.57605
  1451.0      0.000689     1424.94336    1427.27905
  1406.0      0.000711     1422.64526    1424.99988
  1432.0      0.000698     1420.36353    1422.73730
  1457.0      0.000686     1418.09888    1420.49219
  1438.0      0.000695     1415.84998    1418.26294
  1408.0      0.000710     1413.61731    1416.05017
  1449.0      0.000690     1411.40125    1413.85425
  1486.0      0.000673     1409.20117    1411.67468
  1507.0      0.000664     1407.01697    1409.51111
  1475.0      0.000678     1404.84790    1407.36304
  1477.0      0.000677     1402.69446    1405.23071
  1501.0      0.000666     1400.55688    1403.11462
  1401.0      0.000714     1398.43396    1401.01355
  1249.0      0.000801     1396.32629    1398.92786
  1306.0      0.000766     1394.23364    1396.85754
  1339.0      0.000747     1392.15552    1394.80200
  1367.0      0.000732     1390.09265    1392.76208
  1615.0      0.000619     1388.04370    1390.73633
  1606.0      0.000623     1386.00964    1388.72571
  1339.0      0.000747     1383.98962    1386.72949
  1298.0      0.000770     1381.98340    1384.74744
  1486.0      0.000673     1379.99109    1382.77954
  1447.0      0.000691     1378.01257    1380.82581
  1285.0      0.000778     1376.04797    1378.88623
  1310.0      0.000763     1374.09656    1376.96033
  1396.0      0.000716     1372.15894    1375.04846
  1456.0      0.000687     1370.23474    1373.15039
  1397.0      0.000716     1368.32300    1371.26514
  1287.0      0.000777     1366.42493    1369.39392
  1419.0      0.000705     1364.53906    1367.53528
  1436.0      0.000696     1362.66675    1365.69055
  1392.0      0.000718     1360.80615    1363.85791
  1476.0      0.000678     1358.95874    1362.03882
  1430.0      0.000699     1357.12341    1360.23230
  1398.0      0.000715     1355.30005    1358.43811
  1301.0      0.000769     1353.48914    1356.65674
  1332.0      0.000751     1351.69019    1354.88782
  1330.0      0.000752     1349.90283    1353.13086
  1389.0      0.000720     1348.12805    1351.38696
  1445.0      0.000692     1346.36414    1349.65430
  1295.0      0.000772     1344.61157    1347.93359
  1269.0      0.000788     1342.87073    1346.22498
  1381.0      0.000724     1341.14136    1344.52820
  1460.0      0.000685     1339.42236    1342.84241
  1341.0      0.000746     1337.71521    1341.16895
  1415.0      0.000707     1336.01880    1339.50671
  1428.0      0.000700     1334.33301    1337.85559
  1371.0      0.000729     1332.65820    1336.21594
  1273.0      0.000786     1330.99365    1334.58716
  1403.0      0.000713     1329.33936    1332.96912
  1446.0      0.000692     1327.69568    1331.36230
  1396.0      0.000716     1326.06238    1329.76636
  1367.0      0.000732     1324.43909    1328.18103
  1353.0      0.000739     1322.82581    1326.60620
  1314.0      0.000761     1321.22253    1325.04211
  1281.0      0.000781     1319.62903    1323.48840
  1348.0      0.000742     1318.04492    1321.94458
  1273.0      0.000786     1316.47058    1320.41125
  1341.0      0.000746     1314.90588    1318.88831
  1355.0      0.000738     1313.35071    1317.37537
  1268.0      0.000789     1311.80444    1315.87219
  1356.0      0.000737     1310.26794    1314.37939
  1354.0      0.000739     1308.73987    1312.89563
  1413.0      0.000708     1307.22083    1311.42175
  1316.0      0.000760     1305.71106    1309.95789
  1324.0      0.000755     1304.21021    1308.50366
  1358.0      0.000736     1302.71765    1307.05847
  1313.0      0.000762     1301.23364    1305.62268
  1308.0      0.000765     1299.75842    1304.19641
  1371.0      0.000729     1298.29126    1302.77905
  1369.0      0.000730     1296.83252    1301.37097
  1348.0      0.000742     1295.38232    1299.97229
  1352.0      0.000740     1293.93994    1298.58240
  1297.0      0.000771     1292.50562    1297.20129
  1226.0      0.000816     1291.07922    1295.82922
  1304.0      0.000767     1289.66101    1294.46619
  1293.0      0.000773     1288.25000    1293.11133
  1297.0      0.000771     1286.84729    1291.76575
  1576.0      0.000635     1285.45142    1290.42798
  1504.0      0.000665     1284.06372    1289.09949
  1332.0      0.000751     1282.68286    1287.77893
  1287.0      0.000777     1281.30981    1286.46716
  1326.0      0.000754     1279.94385    1285.16370
  1357.0      0.000737     1278.58496    1283.86841
  1328.0      0.000753     1277.23303    1282.58118
  1322.0      0.000756     1275.88806    1281.30225
  1296.0      0.000772     1274.54968    1280.03101
  1368.0      0.000731     1273.21924    1278.76904
  1377.0      0.000726     1271.89478    1277.51428
  1385.0      0.000722     1270.57703    1276.26758
  1371.0      0.000729     1269.26587    1275.02881
  1341.0      0.000746     1267.96094    1273.79773
  1442.0      0.000693     1266.66284    1272.57483
  1382.0      0.000724     1265.37109    1271.35986
  1291.0      0.000775     1264.08533    1270.15222
  1351.0      0.000740     1262.80603    1268.95276
  1282.0      0.000780     1261.53259    1267.76062
  1201.0      0.000833     1260.26538    1266.57629
  1212.0      0.000825     1259.00391    1265.39954
  1231.0      0.000812     1257.74854    1264.23047
  1257.0      0.000796     1256.49902    1263.06909
  1317.0      0.000759     1255.25476    1261.91467
  1249.0      0.000801     1254.01648    1260.76819
  1303.0      0.000767     1252.78394    1259.62927
  1286.0      0.000778     1251.55713    1258.49817
  1262.0      0.000792     1250.33545    1257.37415
  1244.0      0.000804     1249.11914    1256.25757
  1248.0      0.000801     1247.90833    1255.14856
  1329.0      0.000752     1246.70251    1254.04688
  1258.0      0.000795     1245.50220    1252.95288
  1260.0      0.000794     1244.30664    1251.86597
  1337.0      0.000748     1243.11646    1250.78687
  1324.0      0.000755     1241.93127    1249.71521
  1129.0      0.000886     1240.75085    1248.65088
  1159.0      0.000863     1239.57532    1247.59399
  1206.0      0.000829     1238.40405    1246.54407
  1272.0      0.000786     1237.23828    1245.50244
  1362.0      0.000734     1236.07678    1244.46790
  1288.0      0.000776     1234.92053    1243.44165
  1254.0      0.000797     1233.76794    1242.42212
  1275.0      0.000784     1232.62048    1241.41077
  1272.0      0.000786     1231.47705    1240.40674
  1222.0      0.000818     1230.33789    1239.41028
  1333.0      0.000750     1229.20325    1238.42175
  1339.0      0.000747     1228.07324    1237.44153
  1324.0      0.000755     1226.94690    1236.46863
  1277.0      0.000783     1225.82507    1235.50403
  1229.0      0.000814     1224.70703    1234.54712
  1269.0      0.000788     1223.59290    1233.59814
  1287.0      0.000777     1222.48279    1232.65747
  1222.0      0.000818     1221.37671    1231.72510
  1210.0      0.000826     1220.27441    1230.80115
  1144.0      0.000874     1219.17627    1229.88586
  1161.0      0.000861     1218.08105    1228.97827
  1337.0      0.000748     1216.99036    1228.08032
  1275.0      0.000784     1215.90271    1227.19043
  1170.0      0.000855     1214.81897    1226.30994
  1252.0      0.000799     1213.73901    1225.43860
  1297.0      0.000771     1212.66211    1224.57617
  1207.0      0.000829     1211.58862    1223.72314
  1167.0      0.000857     1210.51892    1222.88000
  1180.0      0.000847     1209.45215    1222.04626
  1205.0      0.000830     1208.38867    1221.22241
  1282.0      0.000780     1207.32861    1220.40894
  1279.0      0.000782     1206.27148    1219.60547
  1241.0      0.000806     1205.21777    1218.81299
  1281.0      0.000781     1204.16724    1218.03137
  1340.0      0.000746     1203.11926    1217.26050
  1252.0      0.000799     1202.07458    1216.50122
  1179.0      0.000848     1201.03320    1215.75391
  1235.0      0.000810     1199.99402    1215.01794
  1235.0      0.000810     1198.95813    1214.29480
  1226.0      0.000816     1197.92517    1213.58447
  1235.0      0.000810     1196.89502    1212.88721
  1160.0      0.000862     1195.86743    1212.20313
  1171.0      0.000854     1194.84229    1211.53284
  1250.0      0.000800     1193.81995    1210.87695
  1269.0      0.000788     1192.80017    1210.23596
  1227.0      0.000815     1191.78333    1209.61060
  1231.0      0.000812     1190.76819    1209.00024
  1122.0      0.000891     1189.75647    1208.40735
  1168.0      0.000856     1188.74683    1207.83105
  1172.0      0.000853     1187.73926    1207.27222
  1260.0      0.000794     1186.73474    1206.73242
  1279.0      0.000782     1185.73193    1206.21118
  1186.0      0.000843     1184.73169    1205.71008
  1133.0      0.000883     1183.73340    1205.22937
  1150.0      0.000870     1182.73755    1204.77063
  1170.0      0.000855     1181.74402    1204.33447
  1180.0      0.000847     1180.75232    1203.92163
  1254.0      0.000797     1179.76294    1203.53381
  1265.0      0.000791     1178.77539    1203.17139
  1232.0      0.000812     1177.78992    1202.83618
  1163.0      0.000860     1176.80688    1202.52979
  1160.0      0.000862     1175.82544    1202.25281
  1213.0      0.000824     1174.84619    1202.00732
  1260.0      0.000794     1173.86829    1203.75317
  1253.0      0.000798     1172.89258    1203.58386
  1217.0      0.000822     1171.91870    1203.45117
  1239.0      0.000807     1170.94641    1203.35681
  1204.0      0.000831     1169.97595    1203.30334
  1117.0      0.000895     1169.00757    1203.29333
  1203.0      0.000831     1168.04053    1203.32861
  1261.0      0.000793     1167.07532    1203.41260
  1281.0      0.000781     1166.11157    1203.54749
  1249.0      0.000801     1165.14990    1203.73743
  1233.0      0.000811     1164.18921    1203.98474
  1233.0      0.000811     1163.22986    1204.29346
  1247.0      0.000802     1162.27271    1204.66858
  1255.0      0.000797     1161.31689    1205.11377
  1245.0      0.000803     1160.36230    1205.63367
  1228.0      0.000814     1159.40930    1206.23376
  1170.0      0.000855     1158.45764    1206.91992
  1159.0      0.000863     1157.50732    1207.69824
  1207.0      0.000829     1156.55835    1208.57556
  1294.0      0.000773     1155.61084    1209.55969
  1195.0      0.000837     1154.66443    1210.65833
  1175.0      0.000851     1153.71960    1211.88147
  1210.0      0.000826     1152.77551    1213.23816
  1262.0      0.000792     1151.83313    1214.74036
  1277.0      0.000783     1150.89185    1216.40002
  1164.0      0.000859     1149.95129    1218.23047
  1243.0      0.000805     1149.01184    1220.24744
  1206.0      0.000829     1148.07410    1222.46838
  1106.0      0.000904     1147.13721    1224.91150
  1108.0      0.000903     1146.20129    1227.59814
  1122.0      0.000891     1145.26672    1230.55298
  1174.0      0.000852     1144.33301    1233.80212
  1164.0      0.000859     1143.40015    1237.37646
  1193.0      0.000838     1142.46826    1241.31055
  1244.0      0.000804     1141.53711    1245.64380
  1201.0      0.000833     1140.60754    1250.42188
  1217.0      0.000822     1139.67847    1255.69556
  1223.0      0.000818     1138.75024    1261.52454
  1244.0      0.000804     1137.82324    1267.97803
  1207.0      0.000829     1136.89673    1275.13501
  1205.0      0.000830     1135.97107    1283.08887
  1361.0      0.000735     1135.04663    1291.94934
  1348.0      0.000742     1134.12280    1301.84460
  1330.0      0.000752     1133.19946    1312.92725
  1259.0      0.000794     1132.27698    1325.37988
  1309.0      0.000764     1131.35547    1339.42236
  1357.0      0.000737     1130.43469    1355.32031
  1406.0      0.000711     1129.51404    1373.39978
  1375.0      0.000727     1128.59460    1394.06909
  1362.0      0.000734     1127.67554    1417.84680
  1425.0      0.000702     1126.75732    1445.41687
  1532.0      0.000653     1125.83972    1477.71106
  1604.0      0.000623     1124.92285    1516.04614
  1696.0      0.000590     1124.00623    1562.32239
  1802.0      0.000555     1123.09033    1619.29016
  1696.0      0.000590     1122.17505    1690.85107
  1769.0      0.000565     1121.26062    1782.34448
  1867.0      0.000536     1120.34631    1900.74683
  2020.0      0.000495     1119.43250    2054.72437
  2126.0      0.000470     1118.51929    2254.43628
  2514.0      0.000398     1117.60645    2510.73242
  2623.0      0.000381     1116.69458    2832.81836
  2956.0      0.0003383    1115.78259    3223.57959
  3421.0      0.0002923    1114.87109    3676.16040
  3834.0      0.0002608    1113.96033    4183.24023
  4104.0      0.0002437    1113.05017    4757.38232
  4651.0      0.0002150    1112.13965    5426.00586
  5235.0      0.0001910    1111.23022    6188.11035
  6218.0      0.0001608    1110.32129    6981.37549
  7060.0      0.0001416    1109.41235    7715.32227
  8064.0      0.0001240    1108.50366    8352.21777
  9074.0      0.0001102    1107.59558    8903.21973
  10520.0     0.0000951    1106.68762    9323.32715
  11644.0     0.0000859    1105.78027    9485.77930
  12278.0     0.0000814    1104.87305    9279.09766
  11325.0     0.0000883    1103.96582    8672.57910
  9206.0      0.0001086    1103.05945    7730.72461
  6624.0      0.0001510    1102.15332    6617.54053
  5021.0      0.0001992    1101.24731    5519.21680
  4024.0      0.0002485    1100.34131    4556.27148
  3231.0      0.0003095    1099.43567    3773.12280
  2538.0      0.000394     1098.53040    3167.21265
  2165.0      0.000462     1097.62549    2714.27222
  1966.0      0.000509     1096.72058    2382.82910
  1675.0      0.000597     1095.81567    2142.06885
  1539.0      0.000650     1094.91138    1965.86401
  1612.0      0.000620     1094.00745    1834.21692
  1577.0      0.000634     1093.10315    1732.98975
  1415.0      0.000707     1092.19910    1652.74988
  1288.0      0.000776     1091.29553    1587.40820
  1268.0      0.000789     1090.39209    1533.05078
  1303.0      0.000767     1089.48853    1487.10168
  1275.0      0.000784     1088.58545    1447.79016
  1270.0      0.000787     1087.68225    1413.83728
  1255.0      0.000797     1086.77942    1384.28076
  1217.0      0.000822     1085.87659    1358.37256
  1126.0      0.000888     1084.97388    1335.51965
  1142.0      0.000876     1084.07129    1315.24597
  1268.0      0.000789     1083.16907    1297.16394
  1211.0      0.000826     1082.26660    1280.95569
  1064.0      0.000940     1081.36414    1266.35938
  1116.0      0.000896     1080.46216    1253.15723
  1204.0      0.000831     1079.56006    1241.16650
  1132.0      0.000883     1078.65796    1230.23376
  1093.0      0.000915     1077.75623    1220.22913
  1100.0      0.000909     1076.85425    1211.04114
  1219.0      0.000820     1075.95239    1202.57581
  1122.0      0.000891     1075.05066    1194.75159
  1064.0      0.000940     1074.14917    1187.49866
  1096.0      0.000912     1073.24744    1180.75513
  1087.0      0.000920     1072.34570    1174.46875
  1094.0      0.000914     1071.44470    1168.59387
  1057.0      0.000946     1070.54297    1163.08838
  1111.0      0.000900     1069.64124    1157.91736
  1111.0      0.000900     1068.73975    1153.04956
  1119.0      0.000894     1067.83862    1148.45728
  1053.0      0.000950     1066.93762    1144.11560
  1106.0      0.000904     1066.03601    1140.00171
  1025.0      0.000976     1065.13464    1136.09692
  1037.0      0.000964     1064.23340    1132.38342
  1072.0      0.000933     1063.33228    1128.84558
  1006.0      0.000994     1062.43091    1125.46875
  1071.0      0.000934     1061.52966    1122.24060
  1138.0      0.000879     1060.62830    1119.14929
  1088.0      0.000919     1059.72717    1116.18494
  1002.0      0.000998     1058.82605    1113.33765
  1102.0      0.000907     1057.92468    1110.59875
  1101.0      0.000908     1057.02380    1107.96094
  910.0       0.001099     1056.12256    1105.41650
  1029.0      0.000972     1055.22095    1102.95886
  1079.0      0.000927     1054.31995    1100.58301
  1061.0      0.000943     1053.41907    1098.28296
  1067.0      0.000937     1052.51794    1096.05359
  1118.0      0.000894     1051.61646    1093.88989
  1083.0      0.000923     1050.71570    1091.78906
  1080.0      0.000926     1049.81396    1089.74524
  1121.0      0.000892     1048.91333    1087.75696
  1068.0      0.000936     1048.01196    1085.81921
  1041.0      0.000961     1047.11072    1083.92969
  1007.0      0.000993     1046.20947    1082.08545
  980.0       0.001020     1045.30835    1080.28406
  1093.0      0.000915     1044.40698    1078.52271
  1026.0      0.000975     1043.50586    1076.79932
  988.0       0.001012     1042.60498    1075.11230
  964.0       0.001037     1041.70349    1073.45837
  1113.0      0.000898     1040.80212    1071.83679
  1088.0      0.000919     1039.90112    1070.24585
  1126.0      0.000888     1039.00000    1068.68359
  1157.0      0.000864     1038.09863    1067.14844
  1156.0      0.000865     1037.19751    1065.63940
  1178.0      0.000849     1036.29639    1064.15491
  987.0       0.001013     1035.39539    1062.69397
  1019.0      0.000981     1034.49414    1061.25500
  997.0       0.001003     1033.59290    1059.83728
  1097.0      0.000912     1032.69189    1058.43994
  1125.0      0.000889     1031.79053    1057.06128
  1075.0      0.000930     1030.88953    1055.70154
  1044.0      0.000958     1029.98840    1054.35913
  994.0       0.001006     1029.08752    1053.03357
  1076.0      0.000929     1028.18652    1051.72388
  1125.0      0.000889     1027.28552    1050.42944
  1023.0      0.000978     1026.38440    1049.14954
  1011.0      0.000989     1025.48389    1047.88416
  1023.0      0.000978     1024.58264    1046.63135
  1063.0      0.000941     1023.68176    1045.39172
  1038.0      0.000963     1022.78113    1044.16467
  1047.0      0.000955     1021.88049    1042.94946
  1087.0      0.000920     1020.97955    1041.74512
  1073.0      0.000932     1020.07904    1040.55237
  1069.0      0.000935     1019.17834    1039.36963
  1028.0      0.000973     1018.27777    1038.19702
  1031.0      0.000970     1017.37732    1037.03418
  1069.0      0.000935     1016.47681    1035.88074
  1100.0      0.000909     1015.57660    1034.73645
  1044.0      0.000958     1014.67621    1033.60071
  1004.0      0.000996     1013.77612    1032.47339
  984.0       0.001016     1012.87592    1031.35400
  1014.0      0.000986     1011.97589    1030.24268
  1093.0      0.000915     1011.07587    1029.13867
  1101.0      0.000908     1010.17590    1028.04199
  1090.0      0.000917     1009.27625    1026.95264
  1022.0      0.000978     1008.37665    1025.87000
  913.0       0.001095     1007.47711    1024.79382
  1073.0      0.000932     1006.57727    1023.72382
  1024.0      0.000977     1005.67822    1022.66071
  911.0       0.001098     1004.77869    1021.60291
  950.0       0.001053     1003.87994    1020.55164
  1082.0      0.000924     1002.98083    1019.50562
  1115.0      0.000897     1002.08215    1018.46539
  1049.0      0.000953     1001.18323    1017.43011
  1135.0      0.000881     1000.28485    1016.40051
  1090.0      0.000917     999.38641     1015.37573
  991.0       0.001009     998.48804     1014.35577
  954.0       0.001048     997.59015     1013.34106
  975.0       0.001026     996.69232     1012.33087
  1025.0      0.000976     995.79449     1011.32513
  1016.0      0.000984     994.89685     1010.32385
  1036.0      0.000965     993.99945     1009.32703
  1130.0      0.000885     993.10236     1008.33453
  1103.0      0.000907     992.20526     1007.34601
  1086.0      0.000921     991.30841     1006.36169
  963.0       0.001038     990.41156     1005.38110
  1043.0      0.000959     989.51538     1004.40491
  1026.0      0.000975     988.61908     1003.43219
  960.0       0.001042     987.72314     1002.46344
  1013.0      0.000987     986.82733     1001.49829
  1030.0      0.000971     985.93188     1000.53680
  1044.0      0.000958     985.03656     999.57880
  996.0       0.001004     984.14148     998.62433
  1024.0      0.000977     983.24652     997.67316
  1026.0      0.000975     982.35229     996.72577
  1002.0      0.000998     981.45789     995.78131
  1048.0      0.000954     980.56396     994.84039
  980.0       0.001020     979.67017     993.90253
  1003.0      0.000997     978.77667     992.96790
  1059.0      0.000944     977.88373     992.03668
  1015.0      0.000985     976.99072     991.10822
  1033.0      0.000968     976.09802     990.18286
  1042.0      0.000960     975.20569     989.26062
  1044.0      0.000958     974.31378     988.34149
  979.0       0.001021     973.42236     987.42548
  981.0       0.001019     972.53101     986.51215
  969.0       0.001032     971.63995     985.60175
  990.0       0.001010     970.74939     984.69440
  1006.0      0.000994     969.85901     983.78973
  1044.0      0.000958     968.96899     982.88800
  1041.0      0.000961     968.07947     981.98920
  956.0       0.001046     967.19061     981.09351
  956.0       0.001046     966.30139     980.19995
  988.0       0.001012     965.41302     979.30963
  969.0       0.001032     964.52484     978.42188
  1029.0      0.000972     963.63733     977.53723
  995.0       0.001005     962.75012     976.65521
  996.0       0.001004     961.86322     975.77588
  1013.0      0.000987     960.97668     974.89917
  975.0       0.001026     960.09058     974.02527
  983.0       0.001017     959.20520     973.15442
  1017.0      0.000983     958.31995     972.28601
  1002.0      0.000998     957.43524     971.42041
  1103.0      0.000907     956.55084     970.55743
  1064.0      0.000940     955.66718     969.69745
  1053.0      0.000950     954.78387     977.21057
  1018.0      0.000982     953.90094     976.39319
  962.0       0.001040     953.01837     975.57880
  1069.0      0.000935     952.13678     974.76794
  972.0       0.001029     951.25537     973.95978
  1064.0      0.000940     950.37433     973.15454
  1003.0      0.000997     949.49414     972.35272
  1060.0      0.000943     948.61462     971.55408
  1106.0      0.000904     947.73499     970.75787
  1064.0      0.000940     946.85602     969.96497
  988.0       0.001012     945.97784     969.17548
  961.0       0.001041     945.10022     968.38916
  992.0       0.001008     944.22296     967.60577
  989.0       0.001011     943.34644     966.82574
  1101.0      0.000908     942.47064     966.04913
  1045.0      0.000957     941.59509     965.27545
  981.0       0.001019     940.72015     964.50507
  1048.0      0.000954     939.84595     963.73810
  1051.0      0.000951     938.97217     962.97430
  1066.0      0.000938     938.09918     962.21405
  1034.0      0.000967     937.22693     961.45740
  979.0       0.001021     936.35498     960.70380
  984.0       0.001016     935.48376     959.95380
  1022.0      0.000978     934.61322     959.20734
  954.0       0.001048     933.74347     958.46454
  958.0       0.001044     932.87421     957.72522
  1022.0      0.000978     932.00562     956.98950
  988.0       0.001012     931.13788     956.25763
  1054.0      0.000949     930.27051     955.52924
  991.0       0.001009     929.40424     954.80493
  1024.0      0.000977     928.53827     954.08411
  872.0       0.001147     927.67310     953.36725
  869.0       0.001151     926.80853     952.65417
  978.0       0.001022     925.94519     951.94556
  953.0       0.001049     925.08203     951.24054
  903.0       0.001107     924.21985     950.53967
  1004.0      0.000996     923.35846     949.84320
  990.0       0.001010     922.49756     949.15051
  903.0       0.001107     921.63757     948.46234
  938.0       0.001066     920.77832     947.77838
  938.0       0.001066     919.92010     947.09918
  904.0       0.001106     919.06238     946.42413
  987.0       0.001013     918.20538     945.75354
  959.0       0.001043     917.34955     945.08795
  947.0       0.001056     916.49402     944.42657
  1143.0      0.000875     915.63971     943.77032
  975.0       0.001026     914.78601     943.11884
  901.0       0.001110     913.93311     942.47217
  927.0       0.001079     913.08130     941.83069
  929.0       0.001076     912.23022     941.19440
  979.0       0.001021     911.37988     940.56305
  991.0       0.001009     910.53052     939.93719
  990.0       0.001010     909.68188     939.31659
  1012.0      0.000988     908.83423     938.70160
  1043.0      0.000959     907.98749     938.09216
  1059.0      0.000944     907.14178     937.48877
  996.0       0.001004     906.29657     936.89069
  967.0       0.001034     905.45264     936.29889
  1011.0      0.000989     904.60962     935.71313
  995.0       0.001005     903.76727     935.13336
  968.0       0.001033     902.92578     934.55994
  1012.0      0.000988     902.08563     933.99316
  966.0       0.001035     901.24615     933.43286
  1070.0      0.000935     900.40778     932.87933
  966.0       0.001035     899.57007     932.33240
  1022.0      0.000978     898.73352     931.79279
  989.0       0.001011     897.89819     931.26044
  998.0       0.001002     897.06329     930.73499
  1003.0      0.000997     896.22998     930.21747
  942.0       0.001062     895.39746     929.70758
  1013.0      0.000987     894.56586     929.20544
  1019.0      0.000981     893.73511     928.71118
  917.0       0.001091     892.90588     928.22559
  924.0       0.001082     892.07721     927.74792
  1021.0      0.000979     891.24982     927.27924
  954.0       0.001048     890.42346     926.81934
  1028.0      0.000973     889.59784     926.36816
  1071.0      0.000934     888.77368     925.92670
  1117.0      0.000895     887.95044     925.49463
  1114.0      0.000898     887.12842     925.07245
  1024.0      0.000977     886.30743     924.66034
  1042.0      0.000960     885.48730     924.25824
  1076.0      0.000929     884.66840     923.86682
  1122.0      0.000891     883.85089     923.48657
  1092.0      0.000916     883.03412     923.11719
  1078.0      0.000928     882.21863     922.75928
  1005.0      0.000995     881.40430     922.41327
  949.0       0.001054     880.59094     922.07922
  1061.0      0.000943     879.77893     921.75787
  1061.0      0.000943     878.96790     921.44916
  1039.0      0.000962     878.15845     921.15405
  940.0       0.001064     877.34967     920.87207
  896.0       0.001116     876.54218     920.60425
  961.0       0.001041     875.73578     920.35071
  1023.0      0.000978     874.93097     920.11249
  1010.0      0.000990     874.12714     919.88934
  960.0       0.001042     873.32440     919.68195
  964.0       0.001037     872.52295     919.49103
  1025.0      0.000976     871.72272     919.31689
  988.0       0.001012     870.92389     919.16034
  1034.0      0.000967     870.12610     919.02161
  1067.0      0.000937     869.32965     918.90149
  961.0       0.001041     868.53448     918.80072
  931.0       0.001074     867.74036     918.71948
  966.0       0.001035     866.94769     918.65906
  1054.0      0.000949     866.15613     918.61981
  913.0       0.001095     865.36597     918.60254
  908.0       0.001101     864.57721     918.60840
  958.0       0.001044     863.78949     918.63763
  999.0       0.001001     863.00323     918.69147
  979.0       0.001021     862.21808     918.77057
  922.0       0.001085     861.43463     918.87646
  992.0       0.001008     860.65222     919.00952
  1104.0      0.000906     859.87115     919.17108
  1007.0      0.000993     859.09143     919.36224
  972.0       0.001029     858.31335     919.58441
  943.0       0.001060     857.53632     919.83820
  974.0       0.001027     856.76038     920.12518
  1015.0      0.000985     855.98602     920.44702
  928.0       0.001078     855.21320     920.80511
  862.0       0.001160     854.44189     921.20099
  936.0       0.001068     853.67169     921.63593
  938.0       0.001066     852.90295     922.11194
  900.0       0.001111     852.13556     922.63062
  940.0       0.001064     851.36981     923.19434
  981.0       0.001019     850.60510     923.80426
  1008.0      0.000992     849.84192     924.46332
  920.0       0.001087     849.08026     925.17352
  956.0       0.001046     848.31995     925.93726
  1066.0      0.000938     847.56128     926.75732
  1014.0      0.000986     846.80396     927.63611
  972.0       0.001029     846.04791     928.57654
  922.0       0.001085     845.29327     929.58173
  935.0       0.001070     844.54047     930.65540
  1009.0      0.000991     843.78882     931.80048
  1044.0      0.000958     843.03876     933.02087
  954.0       0.001048     842.29004     934.32056
  938.0       0.001066     841.54315     935.70435
  973.0       0.001028     840.79755     937.17596
  945.0       0.001058     840.05334     938.74066
  919.0       0.001088     839.31091     940.40393
  969.0       0.001032     838.56976     942.17090
  945.0       0.001058     837.83032     944.04810
  1033.0      0.000968     837.09235     946.04175
  1030.0      0.000971     836.35571     948.15869
  989.0       0.001011     835.62079     950.40692
  1063.0      0.000941     834.88727     952.79413
  942.0       0.001062     834.15558     955.32965
  997.0       0.001003     833.42535     958.02240
  1072.0      0.000933     832.69653     960.88293
  993.0       0.001007     831.96942     963.92236
  973.0       0.001028     831.24390     967.15302
  994.0       0.001006     830.51978     970.58759
  1051.0      0.000951     829.79767     974.24115
  991.0       0.001009     829.07642     978.12817
  1030.0      0.000971     828.35742     982.26709
  1030.0      0.000971     827.63983     986.67572
  1109.0      0.000902     826.92383     991.37469
  1055.0      0.000948     826.20941     996.38654
  1111.0      0.000900     825.49677     1001.73615
  1156.0      0.000865     824.78564     1007.45038
  1192.0      0.000839     824.07599     1013.55914
  1062.0      0.000942     823.36823     1020.09601
  1096.0      0.000912     822.66211     1027.09766
  1115.0      0.000897     821.95740     1034.60461
  1161.0      0.000861     821.25464     1042.66260
  1077.0      0.000929     820.55359     1051.32239
  1124.0      0.000890     819.85382     1060.64014
  1122.0      0.000891     819.15576     1070.67969
  1176.0      0.000850     818.45953     1081.51270
  1208.0      0.000828     817.76495     1093.21924
  1224.0      0.000817     817.07233     1105.89087
  1256.0      0.000796     816.38129     1119.63025
  1180.0      0.000847     815.69189     1134.55481
  1219.0      0.000820     815.00409     1150.79871
  1397.0      0.000716     814.31787     1168.51526
  1310.0      0.000763     813.63354     1187.88135
  1343.0      0.000745     812.95105     1209.10059
  1311.0      0.000763     812.27039     1232.40967
  1359.0      0.000736     811.59106     1258.08276
  1410.0      0.000709     810.91357     1286.44263
  1302.0      0.000768     810.23804     1317.86792
  1425.0      0.000702     809.56421     1352.80603
  1430.0      0.000699     808.89185     1391.78870
  1372.0      0.000729     808.22156     1435.45361
  1441.0      0.000694     807.55292     1484.56750
  1564.0      0.000639     806.88593     1540.06348
  1620.0      0.000617     806.22101     1603.09045
  1664.0      0.000601     805.55768     1675.08447
  1850.0      0.000541     804.89636     1757.88904
  1901.0      0.000526     804.23615     1853.94922
  2166.0      0.000462     803.57825     1966.64893
  2397.0      0.000417     802.92218     2100.85791
  2613.0      0.000383     802.26782     2263.79590
  2897.0      0.0003452    801.61517     2466.25952
  2966.0      0.0003372    800.96442     2724.16968
  3525.0      0.0002837    800.31537     3060.19775
  3998.0      0.0002501    799.66803     3505.01099
  4523.0      0.0002211    799.02277     4097.52490
  5379.0      0.0001859    798.37933     4883.57471
  6037.0      0.0001656    797.73785     5912.53613
  6836.0      0.0001463    797.09796     7231.04443
  8197.0      0.0001220    796.45990     8871.22461
  9102.0      0.0001099    795.82391     10827.91309
  11044.0     0.0000905    795.18951     13022.42090
  12663.0     0.0000790    794.55676     15278.15234
  15094.0     0.0000663    793.92609     17378.41602
  17911.0     0.0000558    793.29773     19215.81641
  20259.0     0.0000494    792.67072     20842.00781
  22628.0     0.0000442    792.04559     22281.58398
  24230.0     0.0000413    791.42261     23306.75195
  24798.0     0.0000403    790.80121     23447.45313
  24429.0     0.0000409    790.18188     22333.48242
  22024.0     0.0000454    789.56433     20072.27539
  18794.0     0.0000532    788.94861     17181.25391
  14506.0     0.0000689    788.33502     14204.72852
  10908.0     0.0000917    787.72296     11489.50586
  8490.0      0.0001178    787.11322     9190.03418
  6416.0      0.0001559    786.50519     7340.50146
  5116.0      0.0001955    785.89874     5910.09912
  4232.0      0.0002363    785.29468     4836.12988
  3516.0      0.0002844    784.69250     4044.93359
  2965.0      0.0003373    784.09186     3465.69092
  2661.0      0.000376     783.49347     3038.42261
  2275.0      0.000440     782.89697     2716.97412
  2003.0      0.000499     782.30231     2468.40112
  1885.0      0.000531     781.70953     2270.46143
  1709.0      0.000585     781.11877     2108.63257
  1553.0      0.000644     780.53015     1973.51001
  1460.0      0.000685     779.94312     1858.89075
  1429.0      0.000700     779.35815     1760.52271
  1415.0      0.000707     778.77509     1675.34668
  1439.0      0.000695     778.19434     1601.06323
  1312.0      0.000762     777.61475     1535.88135
  1232.0      0.000812     777.03778     1478.37598
  1279.0      0.000782     776.46259     1427.39136
  1153.0      0.000867     775.88928     1381.98218
  1112.0      0.000899     775.31805     1341.36755
  1193.0      0.000838     774.74872     1304.89807
  1193.0      0.000838     774.18146     1272.03003
  1084.0      0.000923     773.61597     1242.30591
  1172.0      0.000853     773.05267     1215.33838
  1160.0      0.000862     772.49121     1190.79773
  1097.0      0.000912     771.93170     1168.40198
  922.0       0.001085     771.37445     1147.90942
  981.0       0.001019     770.81885     1129.11072
  1026.0      0.000975     770.26532     1111.82495
  915.0       0.001093     769.71381     1095.89502
  914.0       0.001094     769.16443     1081.18359
  914.0       0.001094     768.61694     1067.57019
  988.0       0.001012     768.07147     1054.94910
  1004.0      0.000996     767.52808     1043.22717
  937.0       0.001067     766.98663     1032.32202
  999.0       0.001001     766.44720     1022.16040
  905.0       0.001105     765.90967     1012.67737
  1048.0      0.000954     765.37396     1003.81482
  983.0       0.001017     764.84052     995.52148
  915.0       0.001093     764.30920     987.75073
  970.0       0.001031     763.77991     980.46088
  952.0       0.001050     763.25256     973.61432
  956.0       0.001046     762.72723     967.17725
  904.0       0.001106     762.20404     961.11932
  922.0       0.001085     761.68262     955.41254
  949.0       0.001054     761.16345     950.03223
  977.0       0.001024     760.64581     944.95490
  978.0       0.001022     760.13080     940.16089
  920.0       0.001087     759.61768     935.63062
  934.0       0.001071     759.10651     931.34680
  991.0       0.001009     758.59729     927.29388
  882.0       0.001134     758.09039     923.45752
  874.0       0.001144     757.58521     919.82404
  938.0       0.001066     757.08209     916.38165
  932.0       0.001073     756.58130     913.11945
  979.0       0.001021     756.08246     910.02667
  973.0       0.001028     755.58557     907.09406
  926.0       0.001080     755.09076     904.31287
  1042.0      0.000960     754.59821     901.67535
  953.0       0.001049     754.10730     899.17334
  932.0       0.001073     753.61884     896.80090
  898.0       0.001114     753.13214     894.55096
  877.0       0.001140     752.64752     892.41797
  958.0       0.001044     752.16516     890.39667
  920.0       0.001087     751.68500     888.48199
  861.0       0.001161     751.20673     885.96802
  896.0       0.001116     750.73022     884.25525
  912.0       0.001096     750.25592     882.63605
  958.0       0.001044     749.78381     881.10669
  942.0       0.001062     749.31384     879.66364
  940.0       0.001064     748.84564     878.30341
  1012.0      0.000988     748.38013     877.02393
  1048.0      0.000954     747.91602     875.82104
  981.0       0.001019     747.45422     874.69330
  916.0       0.001092     746.99432     873.63782
  971.0       0.001030     746.53674     872.65283
  1031.0      0.000970     746.08118     871.73602
  932.0       0.001073     745.62762     870.88562
  913.0       0.001095     745.17633     870.10004
  897.0       0.001115     744.72705     869.37744
  932.0       0.001073     744.27991     868.71661
  867.0       0.001153     743.83453     868.11578
  886.0       0.001129     743.39136     867.57422
  879.0       0.001138     742.95056     867.09094
  890.0       0.001124     742.51154     866.66443
  930.0       0.001075     742.07465     866.29419
  850.0       0.001176     741.63977     865.97913
  830.0       0.001205     741.20715     865.71893
  860.0       0.001163     740.77643     865.51257
  868.0       0.001152     740.34784     865.35980
  901.0       0.001110     739.92145     865.26013
  983.0       0.001017     739.49725     865.21338
  1016.0      0.000984     739.07483     865.21869
  1013.0      0.000987     738.65466     865.27631
  940.0       0.001064     738.23645     865.38593
  903.0       0.001107     737.82013     865.54730
  930.0       0.001075     737.40637     865.76117
  957.0       0.001045     736.99469     866.02716
  987.0       0.001013     736.58484     866.34503
  934.0       0.001071     736.17725     866.71558
  935.0       0.001070     735.77167     867.13873
  979.0       0.001021     735.36804     867.61475
  985.0       0.001015     734.96631     868.14417
  945.0       0.001058     734.56732     868.72821
  973.0       0.001028     734.16980     869.36603
  1003.0      0.000997     733.77484     870.05957
  953.0       0.001049     733.38165     870.80859
  890.0       0.001124     732.99072     871.61438
  933.0       0.001072     732.60181     872.47760
  910.0       0.001099     732.21478     873.39899
  888.0       0.001126     731.82990     874.37970
  928.0       0.001078     731.44733     875.42114
  946.0       0.001057     731.06665     876.52386
  963.0       0.001038     730.68823     877.68958
  975.0       0.001026     730.31189     878.91949
  968.0       0.001033     729.93750     880.21466
  971.0       0.001030     729.56537     881.94049
  887.0       0.001127     729.19495     883.37262
  829.0       0.001206     728.82715     884.87555
  867.0       0.001153     728.46106     886.45020
  858.0       0.001166     728.09717     888.09882
  896.0       0.001116     727.73523     889.82330
  911.0       0.001098     727.37555     891.62592
  896.0       0.001116     727.01788     893.50879
  932.0       0.001073     726.66211     895.47406
  928.0       0.001078     726.30878     897.52484
  917.0       0.001091     725.95734     899.66309
  1103.0      0.000907     725.60791     901.89185
  1037.0      0.000964     725.26056     904.21405
  964.0       0.001037     724.91528     906.63269
  977.0       0.001024     724.57227     909.15137
  849.0       0.001178     724.23114     911.77301
  894.0       0.001119     723.89197     914.52954
  983.0       0.001017     723.55511     917.36896
  935.0       0.001070     723.22028     920.32300
  876.0       0.001142     722.88757     923.39606
  931.0       0.001074     722.55682     926.59247
  908.0       0.001101     722.22791     929.91687
  937.0       0.001067     721.90167     933.37506
  839.0       0.001192     721.57684     936.97119
  835.0       0.001198     721.25433     940.71167
  945.0       0.001058     720.93396     944.60229
  1013.0      0.000987     720.61572     948.64941
  1071.0      0.000934     720.29926     952.85907
  999.0       0.001001     719.98505     957.23907
  939.0       0.001065     719.67297     961.79663
  976.0       0.001025     719.36267     966.53937
  1064.0      0.000940     719.05463     971.47589
  1019.0      0.000981     718.74872     976.61523
  990.0       0.001010     718.44489     981.96655
  938.0       0.001066     718.14282     987.53992
  905.0       0.001105     717.84302     993.34619
  925.0       0.001081     717.54529     999.39661
  973.0       0.001028     717.24921     1005.70288
  1093.0      0.000915     716.95563     1012.27869
  1024.0      0.000977     716.66388     1019.13708
  1088.0      0.000919     716.37427     1026.29297
  1093.0      0.000915     716.08679     1033.76208
  1106.0      0.000904     715.80121     1041.56091
  1156.0      0.000865     715.51764     1049.70728
  1014.0      0.000986     715.23602     1058.22046
  1027.0      0.000974     714.95667     1067.12097
  1102.0      0.000907     714.67914     1076.43079
  1121.0      0.000892     714.40369     1086.17346
  1107.0      0.000903     714.13049     1096.37451
  1095.0      0.000913     713.85919     1107.06116
  1143.0      0.000875     713.58960     1118.26221
  1133.0      0.000883     713.32220     1130.01013
  1155.0      0.000866     713.05701     1142.33887
  1172.0      0.000853     712.79364     1155.28503
  1199.0      0.000834     712.53247     1168.88904
  1212.0      0.000825     712.27332     1183.19397
  1221.0      0.000819     712.01605     1198.24634
  1192.0      0.000839     711.76086     1214.09753
  1246.0      0.000803     711.50751     1230.80261
  1251.0      0.000799     711.25629     1248.42224
  1415.0      0.000707     711.00714     1267.02173
  1344.0      0.000744     710.75977     1286.67310
  1248.0      0.000801     710.51477     1307.45508
  1243.0      0.000805     710.27136     1329.45325
  1349.0      0.000741     710.03027     1352.76257
  1391.0      0.000719     709.79077     1377.48608
  1392.0      0.000718     709.55365     1403.73914
  1433.0      0.000698     709.31842     1431.64709
  1502.0      0.000666     709.08521     1461.35010
  1478.0      0.000677     708.85382     1493.00208
  1473.0      0.000679     708.62439     1526.77478
  1645.0      0.000608     708.39703     1562.85950
  1688.0      0.000592     708.17181     1601.46912
  1777.0      0.000563     707.94818     1642.84131
  1725.0      0.000580     707.72681     1687.24353
  1806.0      0.000554     707.50732     1734.97546
  1971.0      0.000507     707.28961     1786.37537
  1978.0      0.000506     707.07446     1841.82581
  2008.0      0.000498     706.86078     1901.75940
  2112.0      0.000473     706.64893     1966.66882
  2321.0      0.000431     706.43927     2037.11780
  2245.0      0.000445     706.23163     2113.75000
  2222.0      0.000450     706.02582     2197.30664
  2434.0      0.000411     705.82184     2288.64307
  2487.0      0.000402     705.62000     2388.75049
  2473.0      0.000404     705.42010     2498.78442
  2698.0      0.000371     705.22217     2620.09546
  2804.0      0.000357     705.02631     2754.27246
  2873.0      0.0003481    704.83173     2903.19385
  2963.0      0.0003375    704.63959     3069.09448
  3299.0      0.0003031    704.44934     3254.64624
  3719.0      0.0002689    704.26099     3463.06958
  4025.0      0.0002484    704.07446     3698.26782
  4153.0      0.0002408    703.89001     3965.01392
  4580.0      0.0002183    703.70715     4269.18945
  5265.0      0.0001899    703.52631     4618.10986
  6186.0      0.0001617    703.34778     5020.96729
  6566.0      0.0001523    703.17084     5489.47607
  7479.0      0.0001337    702.99573     6038.82422
  8706.0      0.0001149    702.82275     6689.24023
  9782.0      0.0001022    702.65137     7468.64453
  11482.0     0.0000871    702.48199     8417.28613
  13144.0     0.0000761    702.31464     9595.48633
  15462.0     0.0000647    702.14899     11095.53906
  16545.0     0.0000604    701.98517     13057.54199
  19436.0     0.0000515    701.82361     15686.54590
  22540.0     0.0000444    701.66376     19265.36523
  26069.0     0.0000384    701.50568     24155.44531
  33215.0     0.00003011   701.34943     30774.94727
  38765.0     0.00002580   701.19513     39527.14844
  46604.0     0.00002146   701.04260     50601.70313
  57969.0     0.00001725   700.89209     63539.28516
  69314.0     0.00001443   700.74353     76795.58594
  83176.0     0.00001202   700.59637     88461.60156
  94184.0     0.00001062   700.45135     98261.51563
  102357.0    9.77e-6      700.30835     107286.07031
  110714.0    9.03e-6      700.16687     114688.83594
  114569.0    8.73e-6      700.02722     116260.09375
  109603.0    9.12e-6      699.88965     108297.03906
  97159.0     0.00001029   699.75372     92555.21875
  77273.0     0.00001294   699.61963     74336.42969
  57482.0     0.00001740   699.48761     57653.51563
  44139.0     0.00002266   699.35724     44065.31641
  32068.0     0.00003118   699.22839     33689.28906
  24239.0     0.0000413    699.10181     26071.45117
  18916.0     0.0000529    698.97668     20600.50781
  14540.0     0.0000688    698.85364     16691.06250
  11624.0     0.0000860    698.73248     13863.85742
  9440.0      0.0001059    698.61285     11767.26855
  8310.0      0.0001203    698.49500     10163.38281
  7094.0      0.0001410    698.37921     8899.26563
  5728.0      0.0001746    698.26489     7878.23389
  4948.0      0.0002021    698.15265     7038.06396
  4594.0      0.0002177    698.04199     6336.96143
  4063.0      0.0002461    697.93317     5745.42725
  3805.0      0.0002628    697.82605     5241.73682
  3431.0      0.0002915    697.72083     4809.39648
  3237.0      0.0003089    697.61737     4435.62158
  2933.0      0.0003409    697.51550     4110.35645
  2670.0      0.000375     697.41553     3825.60645
  2541.0      0.000394     697.31720     3574.94312
  2325.0      0.000430     697.22064     3353.16040
  2150.0      0.000465     697.12604     3156.00293
  1872.0      0.000534     697.03302     2979.96802
  1749.0      0.000572     696.94177     2822.15186
  1690.0      0.000592     696.85217     2680.13086
  1677.0      0.000596     696.76416     2551.87061
  1572.0      0.000636     696.67816     2435.65259
  1526.0      0.000655     696.59387     2330.01782
  1530.0      0.000654     696.51099     2233.72144
  1472.0      0.000679     696.43024     2145.69580
  1359.0      0.000736     696.35107     2065.02100
  1308.0      0.000765     696.27350     1990.90149
  1256.0      0.000796     696.19757     1922.64697
  1260.0      0.000794     696.12329     1859.65454
  1211.0      0.000826     696.05090     1801.39758
  1165.0      0.000858     695.98035     1747.41333
  1159.0      0.000863     695.91125     1697.29382
  1230.0      0.000813     695.84381     1650.67896
  1216.0      0.000822     695.77814     1607.24963
  1205.0      0.000830     695.71393     1566.72217
  1169.0      0.000855     695.65155     1528.84351
  1084.0      0.000923     695.59088     1493.38818
  1033.0      0.000968     695.53180     1460.15356
  1071.0      0.000934     695.47443     1428.95801
  1061.0      0.000943     695.41876     1399.63818
  1022.0      0.000978     695.36450     1372.04651
  1085.0      0.000922     695.31226     1346.05029
  1006.0      0.000994     695.26129     1321.52820
  971.0       0.001030     695.21210     1298.37134
  993.0       0.001007     695.16431     1276.47998
  1017.0      0.000983     695.11871     1255.76416
  1060.0      0.000943     695.07428     1236.14050
  1056.0      0.000947     695.03162     1217.53430
  1099.0      0.000910     694.99060     1199.87598
  1143.0      0.000875     694.95081     1183.10217
  1070.0      0.000935     694.91296     1167.15540
  1036.0      0.000965     694.87659     1151.98193
  1128.0      0.000887     694.84216     1137.53296
  1142.0      0.000876     694.80890     1123.76257
  1159.0      0.000863     694.77747     1110.62952
  1132.0      0.000883     694.74750     1098.09497
  1102.0      0.000907     694.71875     1086.12280
  1076.0      0.000929     694.69202     1074.68079
  1079.0      0.000927     694.66681     1063.73767
  976.0       0.001025     694.64313     1053.26514
  862.0       0.001160     694.62128     1043.23682
  882.0       0.001134     694.60065     1033.62781
  931.0       0.001074     694.58142     1024.41504
  948.0       0.001055     694.56390     1015.57733
  933.0       0.001072     694.54803     1007.09491
  934.0       0.001071     694.53363     998.94885
  943.0       0.001060     694.52081     991.12189
  921.0       0.001086     694.50946     983.59747
  914.0       0.001094     694.49951     976.36041
  890.0       0.001124     694.49133     969.39679
  856.0       0.001168     694.48468     962.69275
  875.0       0.001143     694.47931     956.23553
  864.0       0.001157     694.47540     950.01343
  922.0       0.001085     694.47296     944.01532
  876.0       0.001142     694.47223     938.23108
  868.0       0.001152     694.47308     932.65051
  827.0       0.001209     694.47516     927.26416
  801.0       0.001248     694.47852     922.06305
  881.0       0.001135     694.48364     917.03955
  875.0       0.001143     694.49011     912.18555
  866.0       0.001155     694.49847     907.49396
  929.0       0.001076     694.50787     902.95697
  969.0       0.001032     694.51886     898.56860
  870.0       0.001149     694.53125     894.32239
  874.0       0.001144     694.54504     890.21246
  859.0       0.001164     694.56018     886.23315
  840.0       0.001190     694.57684     882.37915
  848.0       0.001179     694.59503     878.64557
  889.0       0.001125     694.61475     875.02747
  875.0       0.001143     694.63580     871.52020
  863.0       0.001159     694.65820     868.11951
  824.0       0.001214     694.68201     864.82117
  840.0       0.001190     694.70721     861.62134
  894.0       0.001119     694.73370     858.51624
  854.0       0.001171     694.76166     855.50232
  829.0       0.001206     694.79126     852.57654
  870.0       0.001149     694.82202     849.73505
  776.0       0.001289     694.85413     846.97516
  910.0       0.001099     694.88776     844.29395
  923.0       0.001083     694.92267     841.68842
  861.0       0.001161     694.95892     839.15594
  887.0       0.001127     694.99652     836.69397
  890.0       0.001124     695.03546     834.30011
  894.0       0.001119     695.07599     831.97223
  888.0       0.001126     695.11761     829.70764
  826.0       0.001211     695.16077     827.50470
  792.0       0.001263     695.20496     825.36066
  833.0       0.001200     695.25067     823.27411
  908.0       0.001101     695.29761     821.24316
  873.0       0.001145     695.34613     819.26605
  839.0       0.001192     695.39581     817.34070
  851.0       0.001175     695.44690     815.46588
  833.0       0.001200     695.49908     813.63947
  878.0       0.001139     695.55280     811.86060
  887.0       0.001127     695.60754     810.12708
  851.0       0.001175     695.66376     808.43811
  862.0       0.001160     695.72113     806.79205
  887.0       0.001127     695.77997     805.18774
  920.0       0.001087     695.83997     803.62390
  899.0       0.001112     695.90143     802.09949
  832.0       0.001202     695.96399     800.61292
  795.0       0.001258     696.02765     799.16315
  869.0       0.001151     696.09277     797.74963
  794.0       0.001259     696.15912     796.37091
  821.0       0.001218     696.22662     795.02606
  852.0       0.001174     696.29565     793.71442
  852.0       0.001174     696.36548     792.43439
  795.0       0.001258     696.43683     791.18579
  812.0       0.001232     696.50946     789.96759
  857.0       0.001167     696.58307     788.77869
  858.0       0.001166     696.65802     787.61853
  817.0       0.001224     696.73438     786.48645
  834.0       0.001199     696.81146     785.38116
  812.0       0.001232     696.89020     784.30280
  797.0       0.001255     696.97003     783.25012
  858.0       0.001166     697.05103     782.22260
  802.0       0.001247     697.13293     781.21930
  845.0       0.001183     697.21625     780.24005
  903.0       0.001107     697.30090     779.28436
  854.0       0.001171     697.38641     778.35101
  779.0       0.001284     697.47345     777.44012
  831.0       0.001203     697.56140     776.55066
  869.0       0.001151     697.65051     775.68231
  844.0       0.001185     697.74091     774.83466
  819.0       0.001221     697.83221     774.00690
  812.0       0.001232     697.92493     773.19910
  876.0       0.001142     698.01868     772.41040
  861.0       0.001161     698.11346     771.64026
  867.0       0.001153     698.20941     770.88849
  851.0       0.001175     698.30652     770.15472
  825.0       0.001212     698.40460     769.43829
  815.0       0.001227     698.50391     768.73914
  785.0       0.001274     698.60437     768.05676
  799.0       0.001252     698.70599     767.39087
  816.0       0.001225     698.80853     766.74078
  800.0       0.001250     698.91217     766.10645
  846.0       0.001182     699.01709     765.48767
  785.0       0.001274     699.12274     764.88361
  867.0       0.001153     699.22968     764.29443
  825.0       0.001212     699.33771     763.71985
  743.0       0.001346     699.44690     763.15948
  780.0       0.001282     699.55688     762.61267
  878.0       0.001139     699.66815     762.07977
  805.0       0.001242     699.78027     761.56006
  838.0       0.001193     699.89349     761.05347
  841.0       0.001189     700.00775     760.55975
  813.0       0.001230     700.12305     760.07855
  818.0       0.001222     700.23950     759.60992
  876.0       0.001142     700.35675     759.15326
  864.0       0.001157     700.47522     758.70868
  814.0       0.001229     700.59460     758.27576
  812.0       0.001232     700.71490     757.85437
  783.0       0.001277     700.83624     757.44434
  768.0       0.001302     700.95892     757.04565
  791.0       0.001264     701.08197     756.65741
  855.0       0.001170     701.20654     756.28046
  864.0       0.001157     701.33203     755.91418
  825.0       0.001212     701.45825     755.55798
  829.0       0.001206     701.58533     755.21204
  823.0       0.001215     701.71368     754.87659
  754.0       0.001326     701.84296     754.55103
  813.0       0.001230     701.97302     754.23511
  771.0       0.001297     702.10419     753.92914
  798.0       0.001253     702.23621     753.63257
  837.0       0.001195     702.36926     753.34576
  842.0       0.001188     702.50330     753.06812
  819.0       0.001221     702.63812     752.79968
  838.0       0.001193     702.77374     752.54004
  890.0       0.001124     702.91052     752.28992
  796.0       0.001256     703.04803     752.04834
  779.0       0.001284     703.18671     751.81573
  808.0       0.001238     703.32593     751.59167
  821.0       0.001218     703.46643     751.37659
  789.0       0.001267     703.60779     751.16992
  771.0       0.001297     703.74963     750.97137
  788.0       0.001269     703.89264     750.78149
  878.0       0.001139     704.03638     750.59979
  847.0       0.001181     704.18134     750.42664
  790.0       0.001266     704.32684     750.26147
  832.0       0.001202     704.47333     750.10443
  829.0       0.001206     704.62061     749.95544
  754.0       0.001326     704.76868     749.81451
  811.0       0.001233     704.91766     747.73730
  783.0       0.001277     705.06769     747.62122
  897.0       0.001115     705.21826     747.51263
  864.0       0.001157     705.36981     747.41211
  783.0       0.001277     705.52216     747.31934
  830.0       0.001205     705.67542     747.23450
  813.0       0.001230     705.82928     747.15723
  799.0       0.001252     705.98413     747.08795
  747.0       0.001339     706.13971     747.02649
  804.0       0.001244     706.29602     746.97266
  803.0       0.001245     706.45325     746.92694
  772.0       0.001295     706.61127     746.88892
  804.0       0.001244     706.77008     746.85883
  768.0       0.001302     706.92975     746.83673
  799.0       0.001252     707.08978     746.82214
  824.0       0.001214     707.25092     746.81598
  858.0       0.001166     707.41296     746.81781
  782.0       0.001279     707.57538     746.82758
  787.0       0.001271     707.73877     746.84558
  783.0       0.001277     707.90289     746.87189
  827.0       0.001209     708.06775     746.90649
  822.0       0.001217     708.23334     746.94952
  825.0       0.001212     708.39960     747.00104
  782.0       0.001279     708.56671     747.06116
  757.0       0.001321     708.73450     747.13019
  756.0       0.001323     708.90314     747.20813
  788.0       0.001269     709.07239     747.29504
  798.0       0.001253     709.24225     747.39105
  797.0       0.001255     709.41278     747.49634
  787.0       0.001271     709.58423     747.61145
  820.0       0.001220     709.75629     747.73615
  806.0       0.001241     709.92896     747.87073
  817.0       0.001224     710.10229     748.01550
  863.0       0.001159     710.27643     748.17072
  782.0       0.001279     710.45135     748.33685
  798.0       0.001253     710.62671     748.51355
  751.0       0.001332     710.80261     748.70142
  769.0       0.001300     710.97943     748.90118
  812.0       0.001232     711.15698     749.11285
  805.0       0.001242     711.33490     749.33655
  807.0       0.001239     711.51367     749.57312
  800.0       0.001250     711.69299     749.82263
  766.0       0.001305     711.87317     750.08594
  768.0       0.001302     712.05365     750.36292
  830.0       0.001205     712.23480     750.65448
  791.0       0.001264     712.41656     750.96106
  772.0       0.001295     712.59900     751.28339
  763.0       0.001311     712.78235     751.62231
  806.0       0.001241     712.96606     751.97803
  806.0       0.001241     713.15027     752.35132
  785.0       0.001274     713.33508     752.74316
  791.0       0.001264     713.52069     753.15442
  780.0       0.001282     713.70654     753.58569
  809.0       0.001236     713.89337     754.03851
  812.0       0.001232     714.08063     754.51349
  744.0       0.001344     714.26819     755.01154
  830.0       0.001205     714.45673     755.53461
  861.0       0.001161     714.64551     756.08331
  844.0       0.001185     714.83496     756.65936
  813.0       0.001230     715.02502     757.26447
  809.0       0.001236     715.21564     757.98694
  778.0       0.001285     715.40680     758.65521
  813.0       0.001230     715.59845     759.35767
  800.0       0.001250     715.79077     760.09674
  810.0       0.001235     715.98315     760.87396
  762.0       0.001312     716.17651     761.69275
  713.0       0.001403     716.37036     762.55542
  787.0       0.001271     716.56464     763.46497
  795.0       0.001258     716.75940     764.42456
  805.0       0.001242     716.95465     765.43787
  853.0       0.001172     717.15063     766.50897
  798.0       0.001253     717.34668     767.64148
  814.0       0.001229     717.54358     768.84094
  865.0       0.001156     717.74084     770.11206
  813.0       0.001230     717.93866     771.46082
  835.0       0.001198     718.13684     772.89325
  811.0       0.001233     718.33557     774.41669
  848.0       0.001179     718.53467     776.03857
  818.0       0.001222     718.73431     777.76801
  848.0       0.001179     718.93427     779.61426
  810.0       0.001235     719.13477     781.58850
  818.0       0.001222     719.33569     783.70270
  815.0       0.001227     719.53723     785.97070
  849.0       0.001178     719.73926     788.40778
  831.0       0.001203     719.94141     791.03088
  853.0       0.001172     720.14429     793.86041
  876.0       0.001142     720.34729     796.91803
  850.0       0.001176     720.55078     800.22986
  859.0       0.001164     720.75488     803.82520
  909.0       0.001100     720.95947     807.73761
  856.0       0.001168     721.16406     812.00537
  882.0       0.001134     721.36932     816.67432
  884.0       0.001131     721.57501     821.79645
  834.0       0.001199     721.78101     827.43311
  872.0       0.001147     721.98730     833.65613
  862.0       0.001160     722.19409     840.55090
  914.0       0.001094     722.40131     848.21838
  929.0       0.001076     722.60889     856.77954
  849.0       0.001178     722.81689     866.37982
  865.0       0.001156     723.02509     877.19507
  935.0       0.001070     723.23383     889.44073
  953.0       0.001049     723.44257     903.38098
  916.0       0.001092     723.65198     919.34515
  983.0       0.001017     723.86163     937.74591
  1057.0      0.000946     724.07172     959.10980
  1058.0      0.000945     724.28204     984.12360
  1106.0      0.000904     724.49286     1013.71082
  1181.0      0.000847     724.70404     1049.16626
  1209.0      0.000827     724.91534     1092.38721
  1251.0      0.000799     725.12689     1146.25708
  1286.0      0.000778     725.33899     1215.21411
  1390.0      0.000719     725.55121     1305.99463
  1563.0      0.000640     725.76385     1428.43005
  1697.0      0.000589     725.97687     1596.04187
  1914.0      0.000522     726.19025     1826.06860
  2221.0      0.000450     726.40356     2138.37988
  2428.0      0.000412     726.61737     2552.15625
  2852.0      0.0003506    726.83167     3077.73413
  3323.0      0.0003009    727.04584     3700.20850
  3836.0      0.0002607    727.26086     4361.33936
  4455.0      0.0002245    727.47565     4973.77686
  4933.0      0.0002027    727.69104     5478.51123
  5398.0      0.0001853    727.90643     5843.01221
  5540.0      0.0001805    728.12219     5974.16846
  5384.0      0.0001857    728.33826     5742.62891
  4891.0      0.0002045    728.55444     5155.54053
  4225.0      0.0002367    728.77087     4389.64697
  3280.0      0.0003049    728.98773     3632.12427
  2575.0      0.000388     729.20477     2984.02515
  2059.0      0.000486     729.42194     2474.88208
  1804.0      0.000554     729.63959     2098.59863
  1648.0      0.000607     729.85718     1835.10791
  1461.0      0.000684     730.07507     1660.84595
  1467.0      0.000682     730.29333     1553.59912
  1449.0      0.000690     730.51172     1493.84351
  1355.0      0.000738     730.73041     1464.01733
  1436.0      0.000696     730.94904     1448.83911
  1391.0      0.000719     731.16779     1438.00012
  1433.0      0.000698     731.38715     1424.94434
  1357.0      0.000737     731.60663     1400.49402
  1358.0      0.000736     731.82635     1354.41174
  1327.0      0.000754     732.04608     1286.68823
  1218.0      0.000821     732.26605     1209.18250
  1123.0      0.000890     732.48608     1134.63733
  1013.0      0.000987     732.70618     1069.96497
  939.0       0.001065     732.92700     1017.07568
  908.0       0.001101     733.14777     975.29858
  898.0       0.001114     733.36847     942.91235
  847.0       0.001181     733.58942     917.92273
  869.0       0.001151     733.81049     898.47101
  862.0       0.001160     734.03192     883.03394
  915.0       0.001093     734.25336     870.47400
  885.0       0.001130     734.47485     859.99847
  904.0       0.001106     734.69653     851.07593
  879.0       0.001138     734.91852     843.35315
  852.0       0.001174     735.14032     836.58899
  868.0       0.001152     735.36261     830.61328
  784.0       0.001276     735.58484     825.29785
  825.0       0.001212     735.80713     820.54382
  838.0       0.001193     736.02960     816.27185
  828.0       0.001208     736.25208     812.41711
  761.0       0.001314     736.47479     808.92609
  732.0       0.001366     736.69763     805.75421
  801.0       0.001248     736.92084     802.86365
  812.0       0.001232     737.14380     801.28162
  699.0       0.001431     737.36682     798.86542
  757.0       0.001321     737.58997     796.64734
  809.0       0.001236     737.81335     794.60718
  758.0       0.001319     738.03680     792.72699
  761.0       0.001314     738.26007     790.99103
  776.0       0.001289     738.48376     789.38641
  771.0       0.001297     738.70740     787.90063
  745.0       0.001342     738.93091     786.52283
  817.0       0.001224     739.15491     785.24451
  864.0       0.001157     739.37866     784.05652
  797.0       0.001255     739.60254     782.95148
  791.0       0.001264     739.82623     781.92273
  808.0       0.001238     740.05035     780.96478
  802.0       0.001247     740.27454     780.07159
  822.0       0.001217     740.49841     779.23822
  811.0       0.001233     740.72253     778.46063
  813.0       0.001230     740.94659     777.73456
  799.0       0.001252     741.17096     777.05664
  778.0       0.001285     741.39502     776.42303
  768.0       0.001302     741.61926     775.83099
  814.0       0.001229     741.84338     775.27771
  821.0       0.001218     742.06775     774.76086
  823.0       0.001215     742.29211     774.27789
  808.0       0.001238     742.51636     773.82654
  777.0       0.001287     742.74060     773.40491
  808.0       0.001238     742.96484     773.01117
  811.0       0.001233     743.18933     772.64392
  821.0       0.001218     743.41351     772.30115
  805.0       0.001242     743.63800     771.98193
  825.0       0.001212     743.86230     771.68451
  805.0       0.001242     744.08636     771.40741
  790.0       0.001266     744.31079     771.15027
  747.0       0.001339     744.53503     770.91150
  831.0       0.001203     744.75928     770.69025
  876.0       0.001142     744.98352     770.48541
  802.0       0.001247     745.20776     770.29639
  750.0       0.001333     745.43182     770.12207
  783.0       0.001277     745.65576     769.96167
  801.0       0.001248     745.87994     769.81512
  772.0       0.001295     746.10419     769.68127
  779.0       0.001284     746.32813     769.55933
  773.0       0.001294     746.55188     769.44879
  777.0       0.001287     746.77588     769.34949
  795.0       0.001258     746.99976     769.26056
  788.0       0.001269     747.22357     769.18158
  887.0       0.001127     747.44714     769.11450
  826.0       0.001211     747.67090     769.05420
  763.0       0.001311     747.89465     769.00262
  777.0       0.001287     748.11804     768.95911
  779.0       0.001284     748.34137     768.92352
  777.0       0.001287     748.56500     768.89587
  814.0       0.001229     748.78815     768.87500
  847.0       0.001181     749.01141     768.86139
  816.0       0.001225     749.23456     768.85431
  811.0       0.001233     749.45758     768.85358
  786.0       0.001272     749.68054     768.85913
  770.0       0.001299     749.90344     768.87054
  744.0       0.001344     750.12628     768.88757
  781.0       0.001280     750.34894     768.90991
  780.0       0.001282     750.57129     768.93738
  766.0       0.001305     750.79401     768.97015
  766.0       0.001305     751.01630     769.00757
  721.0       0.001387     751.23859     769.04956
  770.0       0.001299     751.46063     769.09607
  850.0       0.001176     751.68262     769.14673
  848.0       0.001179     751.90460     769.20184
  799.0       0.001252     752.12622     769.26044
  848.0       0.001179     752.34790     769.32312
  793.0       0.001261     752.56940     769.38953
  767.0       0.001304     752.79083     769.45953
  803.0       0.001245     753.01208     769.53290
  807.0       0.001239     753.23315     769.60950
  783.0       0.001277     753.45404     769.68921
  832.0       0.001202     753.67499     769.77234
  833.0       0.001200     753.89551     769.85815
  816.0       0.001225     754.11609     761.66595
  771.0       0.001297     754.33649     761.79407
  794.0       0.001259     754.55676     761.92456
  801.0       0.001248     754.77679     762.05743
  792.0       0.001263     754.99670     762.19269
  796.0       0.001256     755.21643     762.32996
  808.0       0.001238     755.43591     762.46930
  776.0       0.001289     755.65533     762.61078
  818.0       0.001222     755.87451     762.75415
  818.0       0.001222     756.09381     762.89978
  804.0       0.001244     756.31256     763.04688
  788.0       0.001269     756.53125     763.19586
  758.0       0.001319     756.75000     763.34674
  750.0       0.001333     756.96814     763.49890
  834.0       0.001199     757.18628     763.65271
  748.0       0.001337     757.40448     763.80847
  742.0       0.001348     757.62207     763.96521
  827.0       0.001209     757.83978     764.12378
  810.0       0.001235     758.05719     764.28357
  808.0       0.001238     758.27435     764.44464
  794.0       0.001259     758.49139     764.60724
  777.0       0.001287     758.70819     764.77087
  770.0       0.001299     758.92474     764.93573
  771.0       0.001297     759.14111     765.10187
  756.0       0.001323     759.35742     765.26917
  792.0       0.001263     759.57312     765.43732
  814.0       0.001229     759.78900     765.60681
  795.0       0.001258     760.00470     765.77747
  827.0       0.001209     760.21991     765.94879
  850.0       0.001176     760.43494     766.12103
  769.0       0.001300     760.64984     766.29443
  825.0       0.001212     760.86450     766.46869
  800.0       0.001250     761.07892     766.64374
  794.0       0.001259     761.29303     766.81958
  783.0       0.001277     761.50696     766.99628
  795.0       0.001258     761.72070     767.17389
  811.0       0.001233     761.93414     767.35211
  765.0       0.001307     762.14728     767.53101
  770.0       0.001299     762.36023     767.71069
  775.0       0.001290     762.57318     767.89142
  782.0       0.001279     762.78558     768.07239
  835.0       0.001198     762.99792     768.25421
  798.0       0.001253     763.20978     768.43634
  764.0       0.001309     763.42169     768.61951
  780.0       0.001282     763.63306     768.80292
  787.0       0.001271     763.84436     768.98706
  777.0       0.001287     764.05536     769.17169
  799.0       0.001252     764.26617     769.35699
  808.0       0.001238     764.47675     769.54291
  762.0       0.001312     764.68665     769.72870
  736.0       0.001359     764.89673     769.91547
  769.0       0.001300     765.10638     770.10260
  770.0       0.001299     765.31573     770.29016
  797.0       0.001255     765.52478     770.47803
  739.0       0.001353     765.73364     770.66650
  769.0       0.001300     765.94226     770.85535
  742.0       0.001348     766.15039     771.04437
  756.0       0.001323     766.35840     771.23401
  774.0       0.001292     766.56604     771.42377
  827.0       0.001209     766.77350     771.61407
  808.0       0.001238     766.98059     771.80463
  780.0       0.001282     767.18762     771.99567
  807.0       0.001239     767.39404     772.18677
  833.0       0.001200     767.60028     772.37830
  797.0       0.001255     767.80609     772.57001
  799.0       0.001252     768.01178     772.76215
  800.0       0.001250     768.21741     772.95477
  806.0       0.001241     768.42230     773.14722
  859.0       0.001164     768.62714     773.34021
  835.0       0.001198     768.83160     773.53326
  803.0       0.001245     769.03595     773.72681
  832.0       0.001202     769.23950     773.92004
  787.0       0.001271     769.44299     774.11383
  744.0       0.001344     769.64648     774.30823
  786.0       0.001272     769.84912     774.50214
  775.0       0.001290     770.05188     774.69659
  792.0       0.001263     770.25433     774.89148
  821.0       0.001218     770.45618     775.08606
  817.0       0.001224     770.65771     775.28094
  808.0       0.001238     770.85919     775.47626
  755.0       0.001325     771.06024     775.67151
  768.0       0.001302     771.26086     775.86688
  797.0       0.001255     771.46112     776.06244
  814.0       0.001229     771.66119     776.25818
  827.0       0.001209     771.86115     776.45428
  761.0       0.001314     772.06036     776.65015
  778.0       0.001285     772.25934     776.84625
  772.0       0.001295     772.45807     777.04260
  833.0       0.001200     772.65625     777.23871
  813.0       0.001230     772.85449     777.43549
  750.0       0.001333     773.05237     777.63232
  816.0       0.001225     773.24963     777.82898
  767.0       0.001304     773.44666     778.02582
  767.0       0.001304     773.64337     778.22278
  752.0       0.001330     773.83972     778.41980
  732.0       0.001366     774.03540     778.61670
  740.0       0.001351     774.23114     778.81403
  802.0       0.001247     774.42651     779.01141
  801.0       0.001248     774.62177     779.20923
  802.0       0.001247     774.81616     779.40656
  779.0       0.001284     775.01044     779.60413
  735.0       0.001361     775.20428     779.80182
  761.0       0.001314     775.39783     779.99963
  734.0       0.001362     775.59100     780.19751
  802.0       0.001247     775.78387     780.97363
  831.0       0.001203     775.97632     781.17377
  814.0       0.001229     776.16846     781.37402
  762.0       0.001312     776.36017     781.57434
  787.0       0.001271     776.55157     781.77472
  841.0       0.001189     776.74274     781.97534
  780.0       0.001282     776.93335     782.17603
  792.0       0.001263     777.12372     782.37683
  755.0       0.001325     777.31372     782.57764
  762.0       0.001312     777.50317     782.77844
  787.0       0.001271     777.69238     782.97949
  768.0       0.001302     777.88141     783.18079
  757.0       0.001321     778.06964     783.38184
  738.0       0.001355     778.25763     783.58301
  721.0       0.001387     778.44543     783.78461
  774.0       0.001292     778.63275     783.98596
  748.0       0.001337     778.81989     784.18781
  796.0       0.001256     779.00647     784.38959
  801.0       0.001248     779.19250     784.59125
  805.0       0.001242     779.37854     784.79346
  810.0       0.001235     779.56384     784.99542
  804.0       0.001244     779.74902     785.19781
  757.0       0.001321     779.93365     785.40015
  758.0       0.001319     780.11798     785.60272
  805.0       0.001242     780.30212     785.80554
  763.0       0.001311     780.48572     786.00854
  727.0       0.001376     780.66846     786.21112
  738.0       0.001355     780.85138     786.41443
  802.0       0.001247     781.03381     786.61774
  824.0       0.001214     781.21600     786.82147
  819.0       0.001221     781.39740     787.02490
  795.0       0.001258     781.57874     787.22894
  782.0       0.001279     781.75958     787.43304
  836.0       0.001196     781.94006     787.63727
  816.0       0.001225     782.12006     787.84174
  792.0       0.001263     782.29956     788.04626
  795.0       0.001258     782.47913     788.25159
  822.0       0.001217     782.65808     788.45679
  786.0       0.001272     782.83643     788.66223
  815.0       0.001227     783.01459     788.86792
  834.0       0.001199     783.19226     789.07397
  853.0       0.001172     783.36951     789.28021
  847.0       0.001181     783.54645     789.48688
  789.0       0.001267     783.72284     789.69373
  813.0       0.001230     783.89899     789.90088
  824.0       0.001214     784.07489     790.10889
  797.0       0.001255     784.25000     790.31659
  837.0       0.001195     784.42499     790.52509
  842.0       0.001188     784.59955     790.73389
  815.0       0.001227     784.77350     790.94287
  826.0       0.001211     784.94727     791.15253
  804.0       0.001244     785.12054     791.36255
  791.0       0.001264     785.29352     791.57312
  780.0       0.001282     785.46606     791.78424
  768.0       0.001302     785.63782     791.99536
  769.0       0.001300     785.80981     792.20782
  796.0       0.001256     785.98096     792.42029
  818.0       0.001222     786.15198     792.63373
  826.0       0.001211     786.32239     792.84741
  810.0       0.001235     786.49255     793.06207
  765.0       0.001307     786.66223     793.27722
  804.0       0.001244     786.83130     793.49298
  776.0       0.001289     787.00006     793.70953
  780.0       0.001282     787.16864     793.92700
  757.0       0.001321     787.33661     794.14520
  772.0       0.001295     787.50403     794.36401
  791.0       0.001264     787.67151     794.58417
  781.0       0.001280     787.83826     794.80493
  795.0       0.001258     788.00464     795.02679
  765.0       0.001307     788.17047     795.24945
  783.0       0.001277     788.33624     795.47357
  796.0       0.001256     788.50128     795.69843
  809.0       0.001236     788.66595     795.92450
  824.0       0.001214     788.83057     796.15216
  823.0       0.001215     788.99426     796.38068
  774.0       0.001292     789.15778     796.61060
  800.0       0.001250     789.32086     796.84198
  780.0       0.001282     789.48352     797.07489
  753.0       0.001328     789.64569     797.30920
  780.0       0.001282     789.80756     797.54523
  831.0       0.001203     789.96912     797.78302
  857.0       0.001167     790.12994     798.02246
  787.0       0.001271     790.29071     798.26404
  801.0       0.001248     790.45087     798.50745
  792.0       0.001263     790.61053     798.75281
  788.0       0.001269     790.76990     799.00043
  820.0       0.001220     790.92889     799.25037
  828.0       0.001208     791.08740     799.50281
  850.0       0.001176     791.24561     799.75787
  849.0       0.001178     791.40338     800.01544
  837.0       0.001195     791.56049     800.27582
  842.0       0.001188     791.71735     800.53918
  844.0       0.001185     791.87384     800.80597
  811.0       0.001233     792.02972     801.07568
  783.0       0.001277     792.18573     801.34943
  819.0       0.001221     792.34070     801.62653
  835.0       0.001198     792.49554     801.90765
  737.0       0.001357     792.64990     802.19281
  716.0       0.001397     792.80371     802.48248
  717.0       0.001395     792.95740     802.77704
  825.0       0.001212     793.11053     803.07642
  879.0       0.001138     793.26324     803.38104
  781.0       0.001280     793.41571     803.69141
  782.0       0.001279     793.56744     804.00751
  816.0       0.001225     793.71912     804.33038
  813.0       0.001230     793.86993     804.65936
  810.0       0.001235     794.02069     804.99603
  836.0       0.001196     794.17090     805.34045
  802.0       0.001247     794.32074     805.69293
  775.0       0.001290     794.47015     806.05432
  807.0       0.001239     794.61896     806.42487
  796.0       0.001256     794.76764     806.80579
  813.0       0.001230     794.91571     807.19733
  854.0       0.001171     795.06360     807.60077
  820.0       0.001220     795.21088     808.01672
  766.0       0.001305     795.35791     808.44623
  750.0       0.001333     795.50446     808.89014
  748.0       0.001337     795.65057     809.34998
  732.0       0.001366     795.79614     809.82660
  801.0       0.001248     795.94128     810.32166
  838.0       0.001193     796.08636     810.83710
  822.0       0.001217     796.23077     811.37408
  799.0       0.001252     796.37469     811.93469
  804.0       0.001244     796.51837     812.52130
  799.0       0.001252     796.66168     813.13623
  841.0       0.001189     796.80450     813.78210
  852.0       0.001174     796.94672     814.46173
  890.0       0.001124     797.08868     815.17896
  863.0       0.001159     797.23041     815.93756
  819.0       0.001221     797.37177     816.74182
  862.0       0.001160     797.51245     817.59631
  830.0       0.001205     797.65271     818.50690
  812.0       0.001232     797.79279     819.48022
  852.0       0.001174     797.93231     820.52313
  837.0       0.001195     798.07141     822.90417
  810.0       0.001235     798.21027     824.11926
  841.0       0.001189     798.34863     825.43359
  843.0       0.001186     798.48639     826.86035
  802.0       0.001247     798.62396     828.41534
  821.0       0.001218     798.76117     830.11664
  840.0       0.001190     798.89795     831.98553
  870.0       0.001149     799.03418     834.04749
  825.0       0.001212     799.16998     836.33325
  814.0       0.001229     799.30542     838.87958
  750.0       0.001333     799.44061     841.73138
  839.0       0.001192     799.57538     844.94293
  806.0       0.001241     799.70966     848.58148
  816.0       0.001225     799.84344     852.73151
  865.0       0.001156     799.97723     857.50098
  869.0       0.001151     800.11011     863.03015
  875.0       0.001143     800.24274     869.51233
  862.0       0.001160     800.37512     877.22333
  886.0       0.001129     800.50708     886.57483
  889.0       0.001125     800.63879     898.20032
  853.0       0.001172     800.76990     913.07819
  894.0       0.001119     800.90045     932.69214
  963.0       0.001038     801.03070     959.19781
  980.0       0.001020     801.16077     995.54541
  950.0       0.001053     801.29034     1045.47083
  1090.0      0.000917     801.41962     1113.25342
  1063.0      0.000941     801.54828     1203.09412
  1127.0      0.000887     801.67664     1317.91174
  1253.0      0.000798     801.80487     1457.20544
  1285.0      0.000778     801.93225     1613.94177
  1332.0      0.000751     802.05963     1772.37207
  1513.0      0.000661     802.18634     1911.11768
  1579.0      0.000633     802.31287     2009.87793
  1678.0      0.000596     802.43903     2049.52515
  1638.0      0.000611     802.56464     2012.82544
  1599.0      0.000625     802.69000     1900.63477
  1475.0      0.000678     802.81476     1740.35352
  1274.0      0.000785     802.93939     1567.78210
  1157.0      0.000864     803.06342     1408.19946
  1055.0      0.000948     803.18738     1273.40015
  1016.0      0.000984     803.31067     1166.22009
  951.0       0.001052     803.43365     1084.72595
  856.0       0.001168     803.55627     1024.77417
  870.0       0.001149     803.67841     981.56433
  865.0       0.001156     803.80042     950.60016
  852.0       0.001174     803.92181     928.18884
  864.0       0.001157     804.04309     911.58575
  890.0       0.001124     804.16382     898.90027
  870.0       0.001149     804.28418     888.89886
  837.0       0.001195     804.40430     880.79926
  846.0       0.001182     804.52380     874.10376
  807.0       0.001239     804.64325     868.48730
  794.0       0.001259     804.76208     863.72552
  844.0       0.001185     804.88068     859.65680
  918.0       0.001089     804.99896     856.15833
  890.0       0.001124     805.11664     853.13440
  858.0       0.001166     805.23425     850.50928
  874.0       0.001144     805.35126     848.22101
  836.0       0.001196     805.46777     846.22003
  776.0       0.001289     805.58441     844.46558
  795.0       0.001258     805.70026     842.92291
  806.0       0.001241     805.81592     841.56433
  808.0       0.001238     805.93140     840.36578
  870.0       0.001149     806.04620     839.30719
  860.0       0.001163     806.16077     838.37195
  846.0       0.001182     806.27478     837.54517
  809.0       0.001236     806.38873     836.81519
  822.0       0.001217     806.50250     836.17120
  833.0       0.001200     806.61560     835.60352
  842.0       0.001188     806.72852     835.10492
  836.0       0.001196     806.84106     834.66809
  869.0       0.001151     806.95325     834.28711
  847.0       0.001181     807.06470     833.95642
  866.0       0.001155     807.17609     833.67212
  875.0       0.001143     807.28729     833.42987
  881.0       0.001135     807.39795     833.22589
  882.0       0.001134     807.50842     833.88599
  851.0       0.001175     807.61865     833.75287
  827.0       0.001209     807.72839     833.64960
  768.0       0.001302     807.83777     833.57385
  884.0       0.001131     807.94659     833.52380
  811.0       0.001233     808.05542     833.49792
  777.0       0.001287     808.16376     833.49432
  785.0       0.001274     808.27185     833.51166
  782.0       0.001279     808.37939     833.54852
  802.0       0.001247     808.48712     833.60437
  829.0       0.001206     808.59393     833.67719
  811.0       0.001233     808.70081     833.76691
  847.0       0.001181     808.80707     833.87225
  887.0       0.001127     808.91333     833.99298
  844.0       0.001185     809.01917     834.12775
  808.0       0.001238     809.12451     834.27612
  832.0       0.001202     809.22955     834.43787
  849.0       0.001178     809.33447     834.61243
  837.0       0.001195     809.43872     834.79907
  807.0       0.001239     809.54309     834.99799
  857.0       0.001167     809.64679     834.84662
  868.0       0.001152     809.75049     835.07007
  906.0       0.001104     809.85370     835.30432
  870.0       0.001149     809.95679     835.54962
  872.0       0.001147     810.05945     835.80542
  874.0       0.001144     810.16150     836.07153
  817.0       0.001224     810.26361     836.34827
  792.0       0.001263     810.36530     836.63507
  852.0       0.001174     810.46643     836.93170
  861.0       0.001161     810.56763     837.23895
  796.0       0.001256     810.66833     837.55609
  781.0       0.001280     810.76880     837.88324
  826.0       0.001211     810.86908     838.22064
  906.0       0.001104     810.96899     838.56818
  839.0       0.001192     811.06866     838.92578
  825.0       0.001212     811.16785     839.29346
  868.0       0.001152     811.26685     839.64362
  872.0       0.001147     811.36536     840.03210
  820.0       0.001220     811.46387     840.43146
  811.0       0.001233     811.56213     840.84143
  835.0       0.001198     811.65997     841.26233
  798.0       0.001253     811.75732     841.69385
  783.0       0.001277     811.85480     842.13715
  793.0       0.001261     811.95184     842.59180
  859.0       0.001164     812.04852     843.05780
  834.0       0.001199     812.14502     843.53601
  843.0       0.001186     812.24109     844.02637
  830.0       0.001205     812.33685     844.52905
  785.0       0.001274     812.43274     845.04504
  836.0       0.001196     812.52802     846.25330
  829.0       0.001206     812.62299     846.79871
  849.0       0.001178     812.71790     847.35803
  909.0       0.001100     812.81256     847.93195
  876.0       0.001142     812.90656     848.51996
  861.0       0.001161     813.00067     849.12372
  801.0       0.001248     813.09442     849.74298
  826.0       0.001211     813.18774     850.37836
  850.0       0.001176     813.28125     851.03076
  870.0       0.001149     813.37415     851.70020
  881.0       0.001135     813.46686     852.38739
  872.0       0.001147     813.55939     853.09332
  873.0       0.001145     813.65155     853.81824
  861.0       0.001161     813.74353     854.56317
  857.0       0.001167     813.83533     855.32867
  855.0       0.001170     813.92664     856.11523
  863.0       0.001159     814.01782     856.92413
  804.0       0.001244     814.10901     857.75641
  845.0       0.001183     814.19971     858.61243
  846.0       0.001182     814.28992     859.49298
  814.0       0.001229     814.38037     860.40009
  843.0       0.001186     814.47034     861.33398
  841.0       0.001189     814.56018     862.29608
  842.0       0.001188     814.64972     863.28754
  862.0       0.001160     814.73895     864.30945
  877.0       0.001140     814.82825     865.36377
  848.0       0.001179     814.91699     866.45111
  856.0       0.001168     815.00574     867.57367
  873.0       0.001145     815.09387     868.73224
  920.0       0.001087     815.18219     869.92950
  911.0       0.001098     815.27020     871.16675
  864.0       0.001157     815.35803     872.44586
  875.0       0.001143     815.44562     873.76892
  909.0       0.001100     815.53296     875.13812
  902.0       0.001109     815.61993     876.55548
  920.0       0.001087     815.70679     878.02380
  932.0       0.001073     815.79352     879.54572
  903.0       0.001107     815.88000     881.12372
  920.0       0.001087     815.96631     882.76099
  892.0       0.001121     816.05243     884.46057
  877.0       0.001140     816.13831     886.22589
  913.0       0.001095     816.22400     888.06049
  881.0       0.001135     816.30939     889.96814
  861.0       0.001161     816.39453     891.95313
  884.0       0.001131     816.47980     894.01996
  921.0       0.001086     816.56470     896.17322
  958.0       0.001044     816.64935     898.41809
  910.0       0.001099     816.73389     900.76013
  915.0       0.001093     816.81824     903.20514
  947.0       0.001056     816.90228     905.75928
  944.0       0.001059     816.98615     908.42981
  950.0       0.001053     817.07001     911.22400
  942.0       0.001062     817.15363     914.14990
  933.0       0.001072     817.23700     918.32178
  943.0       0.001060     817.32019     921.54266
  981.0       0.001019     817.40344     924.92377
  961.0       0.001041     817.48602     928.47546
  955.0       0.001047     817.56879     932.21069
  983.0       0.001017     817.65143     936.14227
  972.0       0.001029     817.73383     940.28436
  943.0       0.001060     817.81610     944.65283
  968.0       0.001033     817.89819     949.26471
  948.0       0.001055     817.97998     954.13849
  1008.0      0.000992     818.06165     959.29517
  1011.0      0.000989     818.14331     964.75763
  1031.0      0.000970     818.22485     970.55054
  1072.0      0.000933     818.30597     976.70123
  1036.0      0.000965     818.38702     983.24036
  1013.0      0.000987     818.46796     990.20166
  1018.0      0.000982     818.54889     997.62280
  1070.0      0.000935     818.62952     1005.54498
  1102.0      0.000907     818.71008     1014.01495
  1062.0      0.000942     818.79053     1023.08441
  1091.0      0.000917     818.87085     1032.81140
  1151.0      0.000869     818.95105     1043.26135
  1195.0      0.000837     819.03101     1054.50720
  1177.0      0.000850     819.11090     1066.63269
  1181.0      0.000847     819.19049     1079.73181
  1210.0      0.000826     819.27008     1093.91382
  1232.0      0.000812     819.34967     1109.30359
  1306.0      0.000766     819.42889     1126.04871
  1313.0      0.000762     819.50842     1144.32458
  1393.0      0.000718     819.58722     1164.34473
  1398.0      0.000715     819.66638     1186.37939
  1489.0      0.000672     819.74524     1210.77332
  1589.0      0.000629     819.82391     1237.98560
  1615.0      0.000619     819.90253     1268.63794
  1645.0      0.000608     819.98108     1303.58691
  1726.0      0.000579     820.05963     1344.02173
  1790.0      0.000559     820.13800     1391.59448
  1896.0      0.000527     820.21600     1448.58130
  1919.0      0.000521     820.29431     1518.07703
  2154.0      0.000464     820.37213     1604.20142
  2223.0      0.000450     820.45007     1712.31531
  2340.0      0.000427     820.52808     1849.18799
  2448.0      0.000408     820.60571     2023.08997
  2644.0      0.000378     820.68353     2243.74780
  2999.0      0.0003334    820.76105     2522.09814
  3317.0      0.0003015    820.83862     2869.79517
  3602.0      0.0002776    820.91583     3298.43872
  4097.0      0.0002441    820.99316     3818.52051
  4678.0      0.0002138    821.07025     4438.12939
  5192.0      0.0001926    821.14764     5161.49365
  5859.0      0.0001707    821.22467     5987.44922
  6775.0      0.0001476    821.30170     6907.92480
  7756.0      0.0001289    821.37848     7906.44434
  8557.0      0.0001169    821.45544     8956.63379
  9470.0      0.0001056    821.53210     10020.70215
  10484.0     0.0000954    821.60895     11048.13770
  11418.0     0.0000876    821.68561     11975.70313
  12291.0     0.0000814    821.76215     12730.82910
  13087.0     0.0000764    821.83875     13240.92188
  13757.0     0.0000727    821.91510     13448.75879
  14071.0     0.0000711    821.99194     13328.91895
  13679.0     0.0000731    822.06793     12896.25391
  13534.0     0.0000739    822.14441     12200.86621
  13049.0     0.0000766    822.22064     11312.90625
  12099.0     0.0000827    822.29688     10306.14551
  10852.0     0.0000921    822.37305     9246.88477
  9153.0      0.0001093    822.44922     8189.16260
  7541.0      0.0001326    822.52533     7174.10254
  6333.0      0.0001579    822.60144     6234.22852
  5385.0      0.0001857    822.67737     5382.11377
  4422.0      0.0002261    822.75336     4631.16016
  3863.0      0.0002589    822.82941     3984.24707
  3362.0      0.0002974    822.90546     3438.44751
  2907.0      0.0003440    822.98126     2986.56860
  2661.0      0.000376     823.05713     2618.63110
  2339.0      0.000428     823.13300     2323.22070
  2150.0      0.000465     823.20880     2088.60913
  1996.0      0.000501     823.28467     1903.60681
  1752.0      0.000571     823.36060     1758.12976
  1729.0      0.000578     823.43634     1643.50269
  1598.0      0.000626     823.51221     1552.55798
  1529.0      0.000654     823.58801     1479.57202
  1461.0      0.000684     823.66370     1420.11279
  1399.0      0.000715     823.73950     1370.83533
  1309.0      0.000764     823.81531     1329.26904
  1223.0      0.000818     823.89124     1293.62000
  1194.0      0.000838     823.96686     1262.59912
  1156.0      0.000865     824.04279     1235.28662
  1110.0      0.000901     824.11835     1211.02332
  1075.0      0.000930     824.19440     1189.33618
  1085.0      0.000922     824.26996     1169.87720
  1057.0      0.000946     824.34583     1152.38916
  1073.0      0.000932     824.42169     1136.67358
  1054.0      0.000949     824.49756     1122.57349
  1114.0      0.000898     824.57349     1109.95813
  1068.0      0.000936     824.64941     1098.71228
  1023.0      0.000978     824.72534     1088.72620
  1045.0      0.000957     824.80115     1079.89050
  1012.0      0.000988     824.87714     1072.08630
  1015.0      0.000985     824.95325     1065.18274
  963.0       0.001038     825.02942     1059.02942
  969.0       0.001032     825.10565     1053.45251
  1064.0      0.000940     825.18152     1048.25110
  1007.0      0.000993     825.25787     1043.20337
  1034.0      0.000967     825.33398     1038.08069
  996.0       0.001004     825.41010     1032.68481
  986.0       0.001014     825.48639     1026.89209
  1013.0      0.000987     825.56293     1020.67975
  1003.0      0.000997     825.63928     1014.12457
  928.0       0.001078     825.71570     1007.36816
  935.0       0.001070     825.79205     1000.57294
  985.0       0.001015     825.86871     993.88928
  961.0       0.001041     825.94531     987.43951
  939.0       0.001065     826.02197     981.31500
  913.0       0.001095     826.09882     975.57782
  917.0       0.001091     826.17566     970.26483
  946.0       0.001057     826.25262     965.39111
  968.0       0.001033     826.32953     960.95367
  992.0       0.001008     826.40643     956.93597
  911.0       0.001098     826.48376     953.31122
  888.0       0.001126     826.56097     950.04541
  943.0       0.001060     826.63824     947.10181
  914.0       0.001094     826.71570     944.44373
  885.0       0.001130     826.79315     942.03522
  905.0       0.001105     826.87042     939.84448
  877.0       0.001140     826.94818     937.84436
  887.0       0.001127     827.02612     936.01056
  892.0       0.001121     827.10382     934.32330
  848.0       0.001179     827.18164     932.76703
  859.0       0.001164     827.25964     931.32880
  885.0       0.001130     827.33783     929.99854
  909.0       0.001100     827.41602     928.76752
  914.0       0.001094     827.49432     927.62927
  957.0       0.001045     827.57251     926.57813
  924.0       0.001082     827.65112     925.60980
  924.0       0.001082     827.72998     924.71991
  908.0       0.001101     827.80890     923.90515
  869.0       0.001151     827.88776     923.16205
  868.0       0.001152     827.96680     922.48834
  852.0       0.001174     828.04602     921.88147
  899.0       0.001112     828.12518     921.33936
  917.0       0.001091     828.20453     920.85962
  914.0       0.001094     828.28400     920.44110
  900.0       0.001111     828.36359     920.08185
  896.0       0.001116     828.44336     919.78052
  899.0       0.001112     828.52344     919.53632
  938.0       0.001066     828.60352     919.34753
  928.0       0.001078     828.68365     919.21326
  944.0       0.001059     828.76367     919.13263
  947.0       0.001056     828.84430     919.10590
  910.0       0.001099     828.92499     919.13165
  952.0       0.001050     829.00574     919.20947
  958.0       0.001044     829.08673     919.33936
  951.0       0.001052     829.16791     919.52112
  928.0       0.001078     829.24915     919.75464
  899.0       0.001112     829.33038     920.03967
  938.0       0.001066     829.41193     920.37689
  946.0       0.001057     829.49371     920.76642
  875.0       0.001143     829.57550     921.20856
  867.0       0.001153     829.65765     921.70392
  928.0       0.001078     829.73993     922.25342
  1002.0      0.000998     829.82239     922.85742
  931.0       0.001074     829.90479     923.51678
  941.0       0.001063     829.98737     924.23303
  975.0       0.001026     830.07056     925.00732
  974.0       0.001027     830.15375     925.84070
  983.0       0.001017     830.23694     926.73480
  1018.0      0.000982     830.32050     927.69122
  948.0       0.001055     830.40417     928.71198
  931.0       0.001074     830.48792     929.95410
  960.0       0.001042     830.57190     931.10986
  969.0       0.001032     830.65625     932.33673
  965.0       0.001036     830.74048     933.63672
  957.0       0.001045     830.82526     935.01349
  921.0       0.001086     830.91022     936.51862
  976.0       0.001025     830.99524     938.05768
  1001.0      0.000999     831.08057     939.68329
  950.0       0.001053     831.16577     941.39929
  910.0       0.001099     831.25165     943.21039
  1005.0      0.000995     831.33740     945.12091
  977.0       0.001024     831.42352     947.13623
  969.0       0.001032     831.51001     949.26196
  985.0       0.001015     831.59650     951.50372
  953.0       0.001049     831.68329     953.86847
  933.0       0.001072     831.77026     956.36304
  1006.0      0.000994     831.85742     958.99554
  943.0       0.001060     831.94476     961.77429
  954.0       0.001048     832.03235     964.70868
  977.0       0.001024     832.12061     967.80914
  986.0       0.001014     832.20837     971.08582
  1009.0      0.000991     832.29694     974.55206
  1006.0      0.000994     832.38562     978.22040
  1057.0      0.000946     832.47449     982.10583
  1035.0      0.000966     832.56360     986.22418
  1017.0      0.000983     832.65271     990.59338
  1044.0      0.000958     832.74243     995.23346
  1105.0      0.000905     832.83215     1000.16559
  1038.0      0.000963     832.92255     1005.41461
  1009.0      0.000991     833.01270     1011.00635
  963.0       0.001038     833.10333     1016.97137
  1073.0      0.000932     833.19409     1023.34247
  1081.0      0.000925     833.28534     1030.15735
  1069.0      0.000935     833.37665     1037.45764
  1046.0      0.000956     833.46844     1045.29041
  1105.0      0.000905     833.56036     1053.70850
  1123.0      0.000890     833.65253     1062.77246
  1109.0      0.000902     833.74506     1072.55054
  1095.0      0.000913     833.83765     1083.12170
  1151.0      0.000869     833.93085     1094.57776
  1174.0      0.000852     834.02429     1107.02649
  1195.0      0.000837     834.11780     1120.59583
  1241.0      0.000806     834.21173     1135.44531
  1253.0      0.000798     834.30573     1152.41553
  1248.0      0.000801     834.40021     1170.48926
  1290.0      0.000775     834.49500     1190.65405
  1332.0      0.000751     834.58997     1213.38892
  1412.0      0.000708     834.68536     1239.36426
  1432.0      0.000698     834.78107     1269.51660
  1477.0      0.000677     834.87683     1305.15771
  1519.0      0.000658     834.97321     1348.10071
  1635.0      0.000612     835.06964     1400.80725
  1705.0      0.000587     835.16650     1466.53967
  1730.0      0.000578     835.26373     1549.49695
  1905.0      0.000525     835.36102     1654.89795
  2006.0      0.000499     835.45886     1788.97693
  2191.0      0.000456     835.55688     1958.83533
  2440.0      0.000410     835.65558     2172.11963
  2653.0      0.000377     835.75415     2436.48608
  2940.0      0.0003401    835.85309     2758.86426
  3243.0      0.0003084    835.95245     3144.53223
  3492.0      0.0002864    836.05231     3596.07080
  3895.0      0.0002567    836.15228     4112.25977
  4375.0      0.0002286    836.25269     4686.97656
  4798.0      0.0002084    836.35327     5308.07617
  5332.0      0.0001875    836.45428     5956.23389
  5976.0      0.0001673    836.55579     6603.73535
  6445.0      0.0001552    836.65747     7213.64844
  7211.0      0.0001387    836.75946     7740.50684
  7523.0      0.0001329    836.86182     8134.58203
  7859.0      0.0001272    836.96448     8351.23242
  8098.0      0.0001235    837.06757     8363.46875
  8185.0      0.0001222    837.17090     8171.46826
  8117.0      0.0001232    837.27478     7802.53857
  7734.0      0.0001293    837.37872     7301.61670
  7181.0      0.0001393    837.48334     6718.69434
  6404.0      0.0001562    837.58820     6099.49951
  5480.0      0.0001825    837.69342     5481.24902
  4621.0      0.0002164    837.79895     4891.97852
  4063.0      0.0002461    837.90472     4351.39111
  3592.0      0.0002784    838.01117     3872.07495
  3122.0      0.0003203    838.11780     3460.68115
  2927.0      0.0003416    838.22479     3119.06177
  2731.0      0.000366     838.33203     2845.40405
  2517.0      0.000397     838.44012     2635.37573
  2546.0      0.000393     838.54803     2483.23291
  2516.0      0.000397     838.65662     2382.85010
  2501.0      0.000400     838.76563     2328.64746
  2590.0      0.000386     838.87482     2316.45142
  2534.0      0.000395     838.98456     2344.39185
  2786.0      0.000359     839.09454     2415.38281
  2932.0      0.0003411    839.20508     2533.01392
  3145.0      0.0003180    839.31586     2712.34912
  3484.0      0.0002870    839.42719     2974.04761
  3920.0      0.0002551    839.53888     3351.23511
  4520.0      0.0002212    839.65063     3887.52832
  5205.0      0.0001921    839.76312     4635.45898
  5982.0      0.0001672    839.87585     5650.41309
  7194.0      0.0001390    839.98920     6980.14160
  8667.0      0.0001154    840.10278     8650.01172
  10234.0     0.0000977    840.21692     10643.85449
  12050.0     0.0000830    840.33142     12877.79688
  13801.0     0.0000725    840.44617     15162.88379
  16071.0     0.0000622    840.56152     17167.59180
  18044.0     0.0000554    840.67706     18443.64258
  19655.0     0.0000509    840.79333     18607.46289
  20566.0     0.0000486    840.90973     17601.22266
  19940.0     0.0000502    841.02679     15739.32031
  17273.0     0.0000579    841.14429     13477.48633
  13962.0     0.0000716    841.26196     11188.05078
  10751.0     0.0000930    841.38007     9097.19043
  8182.0      0.0001222    841.49878     7313.94775
  6395.0      0.0001564    841.61792     5870.25098
  4971.0      0.0002012    841.73743     4749.95361
  4122.0      0.0002426    841.85730     3909.50171
  3463.0      0.0002888    841.97778     3293.78149
  2945.0      0.0003396    842.09875     2847.78882
  2625.0      0.000381     842.21967     2523.81763
  2394.0      0.000418     842.34155     2284.51636
  2189.0      0.000457     842.46362     2102.88037
  1921.0      0.000521     842.58643     1960.54956
  1799.0      0.000556     842.70941     1845.55554
  1697.0      0.000589     842.83295     1750.25208
  1529.0      0.000654     842.95691     1669.72803
  1502.0      0.000666     843.08118     1600.73376
  1424.0      0.000702     843.20605     1541.01428
  1307.0      0.000765     843.33154     1488.92444
  1268.0      0.000789     843.45709     1443.20715
  1207.0      0.000829     843.58356     1402.87256
  1127.0      0.000887     843.71014     1367.12000
  1141.0      0.000876     843.83740     1335.29651
  1131.0      0.000884     843.96490     1306.86084
  1126.0      0.000888     844.09314     1281.36304
  1138.0      0.000879     844.22168     1258.42493
  1080.0      0.000926     844.35077     1237.72815
  1105.0      0.000905     844.48047     1219.00269
  1083.0      0.000923     844.61041     1202.01831
  1016.0      0.000984     844.74097     1186.49146
  1016.0      0.000984     844.87177     1172.42651
  1014.0      0.000986     845.00330     1159.59021
  1013.0      0.000987     845.13538     1147.85620
  1006.0      0.000994     845.26782     1137.11328
  956.0       0.001046     845.40063     1127.26563
  1011.0      0.000989     845.53412     1118.22913
  1020.0      0.000980     845.66809     1109.92981
  949.0       0.001054     845.80225     1102.30188
  995.0       0.001005     845.93707     1095.28796
  943.0       0.001060     846.07251     1088.83765
  1015.0      0.000985     846.20837     1082.90503
  1018.0      0.000982     846.34503     1077.45044
  963.0       0.001038     846.48175     1072.43726
  959.0       0.001043     846.61926     1067.83435
  961.0       0.001041     846.75720     1063.61267
  949.0       0.001054     846.89551     1059.74683
  989.0       0.001011     847.03442     1056.86035
  1003.0      0.000997     847.17401     1053.64380
  1007.0      0.000993     847.31409     1050.72156
  1015.0      0.000985     847.45447     1048.07727
  998.0       0.001002     847.59540     1045.69653
  936.0       0.001068     847.73694     1043.56714
  987.0       0.001013     847.87897     1041.67676
  1010.0      0.000990     848.02136     1040.01514
  1004.0      0.000996     848.16473     1038.57422
  980.0       0.001020     848.30823     1037.34485
  948.0       0.001055     848.45227     1036.32117
  976.0       0.001025     848.59705     1035.49756
  1041.0      0.000961     848.74225     1034.86853
  1037.0      0.000964     848.88794     1034.43042
  1019.0      0.000981     849.03418     1034.18005
  993.0       0.001007     849.18091     1034.11523
  1025.0      0.000976     849.32837     1034.23450
  1057.0      0.000946     849.47632     1034.53711
  990.0       0.001010     849.62457     1035.02307
  1035.0      0.000966     849.77380     1035.69421
  1055.0      0.000948     849.92322     1036.55127
  1026.0      0.000975     850.07324     1037.59729
  1004.0      0.000996     850.22375     1038.83569
  1065.0      0.000939     850.37476     1040.27112
  1080.0      0.000926     850.52679     1041.90942
  1106.0      0.000904     850.67896     1043.75610
  1185.0      0.000844     850.83179     1045.81995
  1203.0      0.000831     850.98511     1048.10889
  1185.0      0.000844     851.13922     1050.63367
  1133.0      0.000883     851.29358     1053.40552
  1140.0      0.000877     851.44867     1056.43811
  1142.0      0.000876     851.60425     1059.74634
  1086.0      0.000921     851.76056     1063.34778
  1088.0      0.000919     851.91730     1067.26099
  1108.0      0.000903     852.07471     1071.50891
  1108.0      0.000903     852.23242     1076.11523
  1102.0      0.000907     852.39093     1081.10889
  1085.0      0.000922     852.55017     1086.52234
  1110.0      0.000901     852.70947     1092.39038
  1167.0      0.000857     852.86987     1098.75562
  1141.0      0.000876     853.03052     1105.66479
  1132.0      0.000883     853.19202     1113.17212
  1106.0      0.000904     853.35370     1121.33899
  1153.0      0.000867     853.51648     1130.23718
  1171.0      0.000854     853.67944     1139.94849
  1161.0      0.000861     853.84314     1150.56873
  1243.0      0.000805     854.00745     1162.20850
  1163.0      0.000860     854.17230     1174.99768
  1086.0      0.000921     854.33777     1189.08875
  1122.0      0.000891     854.50385     1204.66125
  1234.0      0.000810     854.67041     1221.92896
  1264.0      0.000791     854.83777     1241.14661
  1247.0      0.000802     855.00568     1262.62073
  1300.0      0.000769     855.17401     1286.72424
  1281.0      0.000781     855.34320     1313.91736
  1418.0      0.000705     855.51270     1344.78186
  1405.0      0.000712     855.68298     1380.07703
  1438.0      0.000695     855.85370     1420.83850
  1564.0      0.000639     856.02527     1468.55371
  1605.0      0.000623     856.19727     1525.45349
  1719.0      0.000582     856.37000     1594.98523
  1795.0      0.000557     856.54333     1682.50244
  1902.0      0.000526     856.71729     1796.17798
  2085.0      0.000480     856.89166     1948.01636
  2422.0      0.000413     857.06665     2154.70190
  2748.0      0.000364     857.24249     2437.80762
  3096.0      0.0003230    857.41876     2822.79517
  3566.0      0.0002804    857.59576     3336.29541
  4029.0      0.0002482    857.77362     4001.43799
  4751.0      0.0002105    857.95160     4831.36963
  5494.0      0.0001820    858.13043     5821.10449
  6692.0      0.0001494    858.30988     6937.01758
  8004.0      0.0001249    858.49011     8102.32617
  9361.0      0.0001068    858.67065     9180.49512
  10657.0     0.0000938    858.85199     9975.27637
  11645.0     0.0000859    859.03406     10286.21680
  11877.0     0.0000842    859.21649     10020.92383
  11083.0     0.0000902    859.39990     9262.69434
  9747.0      0.0001026    859.58368     8209.16504
  8007.0      0.0001249    859.76825     7059.04297
  6421.0      0.0001557    859.95325     5952.59668
  5205.0      0.0001921    860.13910     4969.60742
  4403.0      0.0002271    860.32550     4145.75635
  3735.0      0.0002677    860.51270     3487.40039
  3255.0      0.0003072    860.70044     2982.25000
  2863.0      0.0003493    860.88879     2607.62500
  2502.0      0.000400     861.07764     2337.03491
  2225.0      0.000449     861.26740     2144.95435
  2046.0      0.000489     861.45758     2009.65320
  1966.0      0.000509     861.64844     1914.28149
  1907.0      0.000524     861.84015     1846.71472
  1803.0      0.000555     862.03229     1798.73022
  1696.0      0.000590     862.22528     1764.99768
  1783.0      0.000561     862.41858     1742.15857
  1796.0      0.000557     862.61298     1728.12756
  1769.0      0.000565     862.80762     1721.61206
  1797.0      0.000556     863.00323     1721.81946
  1850.0      0.000541     863.19934     1728.28345
  1765.0      0.000567     863.39618     1740.77661
  1741.0      0.000574     863.59393     1759.26868
  1877.0      0.000533     863.79199     1783.91809
  1940.0      0.000515     863.99072     1815.09143
  2012.0      0.000497     864.19019     1853.40955
  2076.0      0.000482     864.39026     1899.82214
  2188.0      0.000457     864.59119     1955.72729
  2326.0      0.000430     864.79254     2023.13525
  2447.0      0.000409     864.99481     2104.89575
  2497.0      0.000400     865.19751     2204.98340
  2669.0      0.000375     865.40112     2328.84790
  2955.0      0.0003384    865.60522     2483.81592
  3115.0      0.0003210    865.81000     2679.53003
  3352.0      0.0002983    866.01550     2928.38208
  3662.0      0.0002731    866.22186     3245.90674
  4092.0      0.0002444    866.42883     3651.07153
  4576.0      0.0002185    866.63635     4166.36377
  5371.0      0.0001862    866.84418     4817.54004
  6119.0      0.0001634    867.05334     5632.83447
  6875.0      0.0001455    867.26288     6641.33398
  8119.0      0.0001232    867.47327     7870.20605
  9354.0      0.0001069    867.68439     9340.44043
  10793.0     0.0000927    867.89594     11060.87109
  12429.0     0.0000805    868.10828     13020.47070
  14180.0     0.0000705    868.32098     15179.16895
  16082.0     0.0000622    868.53485     17458.11914
  18445.0     0.0000542    868.74921     19731.18555
  20831.0     0.0000480    868.96448     21820.83203
  22615.0     0.0000442    869.18011     23503.53906
  24365.0     0.0000410    869.39667     24534.31641
  26097.0     0.0000383    869.61383     24705.35352
  26913.0     0.0000372    869.83167     23935.56445
  26192.0     0.0000382    870.05023     22331.50586
  23911.0     0.0000418    870.26947     20149.04688
  20345.0     0.0000492    870.48932     17683.83984
  16273.0     0.0000615    870.71014     15183.58105
  12754.0     0.0000784    870.93152     12820.01465
  10266.0     0.0000974    871.15344     10696.80371
  8486.0      0.0001178    871.37604     8865.56152
  6909.0      0.0001447    871.59961     7339.74414
  5714.0      0.0001750    871.82379     6105.81299
  4962.0      0.0002015    872.04877     5132.87012
  4494.0      0.0002225    872.27423     4381.04785
  3935.0      0.0002541    872.50049     3808.30249
  3365.0      0.0002972    872.72748     3375.23413
  3024.0      0.0003307    872.95514     3047.87988
  2812.0      0.000356     873.18365     2798.78882
  2617.0      0.000382     873.41254     2606.88110
  2362.0      0.000423     873.64252     2456.60645
  2089.0      0.000479     873.87299     2336.83691
  2090.0      0.000478     874.10431     2239.77393
  2049.0      0.000488     874.33630     2160.01172
  1955.0      0.000512     874.56897     2093.80981
  1839.0      0.000544     874.80225     2038.56104
  1798.0      0.000556     875.03632     1992.42334
  1745.0      0.000573     875.27136     1954.07141
  1646.0      0.000608     875.50684     1922.53174
  1633.0      0.000612     875.74316     1897.07898
  1632.0      0.000613     875.98004     1877.16809
  1574.0      0.000635     876.21790     1862.39014
  1590.0      0.000629     876.45618     1852.44336
  1647.0      0.000607     876.69537     1847.11792
  1638.0      0.000611     876.93536     1846.28284
  1586.0      0.000631     877.17572     1849.87842
  1652.0      0.000605     877.41711     1857.91565
  1716.0      0.000583     877.65942     1870.50317
  1801.0      0.000555     877.90204     1887.72974
  1757.0      0.000569     878.14551     1909.84839
  1688.0      0.000592     878.38971     1937.16199
  1640.0      0.000610     878.63446     1970.06348
  1738.0      0.000575     878.88043     2009.04968
  1822.0      0.000549     879.12665     2054.73364
  1904.0      0.000525     879.37384     2107.87061
  1970.0      0.000508     879.62177     2169.38208
  2039.0      0.000490     879.87042     2240.39526
  2096.0      0.000477     880.11951     2322.28784
  2256.0      0.000443     880.36969     2416.76147
  2415.0      0.000414     880.62054     2525.93896
  2517.0      0.000397     880.87207     2652.53247
  2632.0      0.000380     881.12433     2804.28125
  2855.0      0.0003503    881.37744     2977.80518
  3146.0      0.0003179    881.63116     3184.38013
  3474.0      0.0002879    881.88562     3434.77808
  3900.0      0.0002564    882.14081     3745.67798
  4325.0      0.0002312    882.39673     4142.98633
  4977.0      0.0002009    882.65356     4666.13184
  5767.0      0.0001734    882.91107     5372.78564
  6867.0      0.0001456    883.16919     6342.63232
  8008.0      0.0001249    883.42828     7678.20020
  9650.0      0.0001036    883.68762     9498.94629
  11147.0     0.0000897    883.94824     11929.09961
  13691.0     0.0000730    884.20935     15074.60840
  16763.0     0.0000597    884.47125     18992.73828
  20810.0     0.0000481    884.73413     23653.79102
  25640.0     0.0000390    884.99750     28891.81641
  31339.0     0.00003191   885.26160     34336.71875
  37191.0     0.00002689   885.52631     39338.64844
  42784.0     0.00002337   885.79187     42975.20313
  46631.0     0.00002144   886.05841     44320.34375
  46870.0     0.00002134   886.32562     42966.64844
  43604.0     0.00002293   886.59338     39322.52344
  36954.0     0.00002706   886.86194     34314.26953
  29912.0     0.00003343   887.13135     28864.04688
  23889.0     0.0000419    887.40137     23621.29492
  18528.0     0.0000540    887.67255     18955.77734
  14610.0     0.0000684    887.94403     15033.20020
  11683.0     0.0000856    888.21631     11883.11426
  9528.0      0.0001050    888.48962     9448.14453
  7784.0      0.0001285    888.76343     7622.28906
  6401.0      0.0001562    889.03802     6281.47607
  5532.0      0.0001808    889.31335     5305.87109
  4740.0      0.0002110    889.58960     4593.14014
  4143.0      0.0002414    889.86646     4063.60596
  3535.0      0.0002829    890.14410     3659.60034
  3035.0      0.0003295    890.42255     3341.68848
  2764.0      0.000362     890.70166     3083.95166
  2600.0      0.000385     890.98145     2869.68945
  2402.0      0.000416     891.26227     2688.10571
  2181.0      0.000459     891.54358     2532.03564
  1911.0      0.000523     891.82574     2396.51440
  1829.0      0.000547     892.10870     2277.92432
  1834.0      0.000545     892.39252     2173.50806
  1628.0      0.000614     892.67694     2081.09180
  1596.0      0.000627     892.96210     1998.91797
  1539.0      0.000650     893.24817     1925.54541
  1445.0      0.000692     893.53491     1859.77686
  1431.0      0.000699     893.82227     1800.61218
  1396.0      0.000716     894.11066     1747.20972
  1302.0      0.000768     894.39960     1698.85669
  1313.0      0.000762     894.68939     1654.94678
  1333.0      0.000750     894.97998     1614.96191
  1267.0      0.000789     895.27136     1578.45752
  1206.0      0.000829     895.56354     1545.05005
  1194.0      0.000838     895.85614     1514.40674
  1185.0      0.000844     896.14972     1486.23999
  1234.0      0.000810     896.44409     1460.29761
  1183.0      0.000845     896.73907     1436.35950
  1126.0      0.000888     897.03503     1414.23230
  1159.0      0.000863     897.33179     1393.74585
  1167.0      0.000857     897.62933     1374.74927
  1114.0      0.000898     897.92719     1357.10901
  1160.0      0.000862     898.22644     1340.70776
  1170.0      0.000855     898.52570     1325.43884
  1143.0      0.000875     898.82629     1311.20923
  1115.0      0.000897     899.12756     1297.93469
  1074.0      0.000931     899.42963     1285.53918
  1094.0      0.000914     899.73242     1273.95496
  1108.0      0.000903     900.03577     1263.12122
  1085.0      0.000922     900.34009     1252.98315
  1060.0      0.000943     900.64520     1243.49097
  1060.0      0.000943     900.95111     1234.59973
  1073.0      0.000932     901.25751     1226.26880
  1080.0      0.000926     901.56488     1218.46179
  1154.0      0.000867     901.87305     1211.14465
  1162.0      0.000861     902.18188     1204.28723
  1100.0      0.000909     902.49146     1197.86230
  1055.0      0.000948     902.80182     1191.84497
  1025.0      0.000976     903.11322     1186.21228
  1055.0      0.000948     903.42499     1180.94324
  1035.0      0.000966     903.73785     1176.02002
  1055.0      0.000948     904.05127     1171.42480
  1126.0      0.000888     904.36542     1167.14331
  1080.0      0.000926     904.68048     1163.16125
  1123.0      0.000890     904.99628     1159.46655
  1178.0      0.000849     905.31268     1156.04822
  1142.0      0.000876     905.62994     1152.89661
  1113.0      0.000898     905.94824     1150.00403
  1075.0      0.000930     906.26709     1147.36243
  1095.0      0.000913     906.58679     1144.96643
  1074.0      0.000931     906.90698     1142.81079
  1062.0      0.000942     907.22809     1140.89258
  1104.0      0.000906     907.55005     1139.20947
  1131.0      0.000884     907.87274     1137.75989
  1141.0      0.000876     908.19629     1136.54541
  1103.0      0.000907     908.52069     1135.56714
  1119.0      0.000894     908.84546     1134.82849
  1094.0      0.000914     909.17108     1134.33521
  1126.0      0.000888     909.49762     1134.09521
  1102.0      0.000907     909.82495     1134.11780
  1110.0      0.000901     910.15302     1134.41577
  1103.0      0.000907     910.48193     1135.00525
  1115.0      0.000897     910.81146     1135.90662
  1067.0      0.000937     911.14185     1137.14502
  1066.0      0.000938     911.47308     1138.75256
  1122.0      0.000891     911.80475     1140.77026
  1158.0      0.000864     912.13739     1143.25403
  1191.0      0.000840     912.47095     1146.28137
  1156.0      0.000865     912.80475     1149.96350
  1200.0      0.000833     913.13995     1154.47180
  1215.0      0.000823     913.47589     1160.06677
  1190.0      0.000840     913.81226     1166.08911
  1238.0      0.000808     914.14954     1175.25171
  1249.0      0.000801     914.48749     1187.34485
  1278.0      0.000782     914.82635     1203.51965
  1329.0      0.000752     915.16583     1225.22363
  1355.0      0.000738     915.50623     1254.12109
  1409.0      0.000710     915.84735     1291.90527
  1441.0      0.000694     916.18909     1339.99683
  1434.0      0.000697     916.53186     1399.14502
  1611.0      0.000621     916.87506     1468.93872
  1780.0      0.000562     917.21918     1547.20605
  1893.0      0.000528     917.56415     1629.21472
  2019.0      0.000495     917.90985     1706.75513
  2136.0      0.000468     918.25616     1768.01196
  2207.0      0.000453     918.60352     1800.25037
  2252.0      0.000444     918.95123     1795.98962
  2133.0      0.000469     919.30023     1757.99792
  1947.0      0.000514     919.64966     1697.37048
  1856.0      0.000539     919.99982     1627.04260
  1784.0      0.000561     920.35071     1557.18591
  1669.0      0.000599     920.70276     1494.23169
  1575.0      0.000635     921.05518     1441.59314
  1508.0      0.000663     921.40845     1400.56909
  1517.0      0.000659     921.76251     1371.03284
  1457.0      0.000686     922.11725     1351.97156
  1471.0      0.000680     922.47302     1341.93408
  1481.0      0.000675     922.82916     1339.38647
  1452.0      0.000689     923.18646     1342.96326
  1429.0      0.000700     923.54425     1351.60388
  1439.0      0.000695     923.90289     1364.60022
  1449.0      0.000690     924.26202     1381.58716
  1450.0      0.000690     924.62225     1402.50830
  1501.0      0.000666     924.98322     1427.59021
  1600.0      0.000625     925.34479     1457.35193
  1682.0      0.000595     925.70715     1492.67004
  1675.0      0.000597     926.07043     1534.93384
  1713.0      0.000584     926.43433     1586.32178
  1807.0      0.000553     926.79889     1650.24426
  1894.0      0.000528     927.16425     1731.96313
  2049.0      0.000488     927.53052     1839.36072
  2216.0      0.000451     927.89740     1983.72754
  2390.0      0.000418     928.26520     2180.30664
  2634.0      0.000380     928.63373     2448.20850
  2951.0      0.0003389    929.00262     2809.26001
  3423.0      0.0002921    929.37280     3285.44922
  4050.0      0.0002469    929.74347     3894.86841
  4488.0      0.0002228    930.11493     4646.35547
  5261.0      0.0001901    930.48724     5532.99512
  6150.0      0.0001626    930.86017     6523.99512
  7236.0      0.0001382    931.23376     7553.90381
  8350.0      0.0001198    931.60834     8510.65137
  9395.0      0.0001064    931.98334     9235.60840
  10020.0     0.0000998    932.35938     9563.12305
  10046.0     0.0000995    932.73615     9404.09570
  9392.0      0.0001065    933.11365     8806.23438
  8225.0      0.0001216    933.49176     7920.60254
  7179.0      0.0001393    933.87091     6915.10059
  5907.0      0.0001693    934.25067     5918.19043
  4972.0      0.0002011    934.63092     5009.28369
  4224.0      0.0002367    935.01184     4229.11182
  3795.0      0.0002635    935.39410     3591.39355
  3296.0      0.0003034    935.77661     3091.69995
  2852.0      0.0003506    936.15991     2714.38818
  2525.0      0.000396     936.54449     2438.33325
  2366.0      0.000423     936.92932     2241.43042
  2210.0      0.000452     937.31488     2103.64844
  2076.0      0.000482     937.70117     2008.60217
  1968.0      0.000508     938.08838     1943.94263
  1954.0      0.000512     938.47632     1900.96973
  1986.0      0.000504     938.86481     1873.89148
  1954.0      0.000512     939.25415     1859.03418
  1860.0      0.000538     939.64429     1854.16809
  1842.0      0.000543     940.03516     1858.00928
  1845.0      0.000542     940.42682     1869.89233
  1922.0      0.000520     940.81903     1889.57019
  1973.0      0.000507     941.21185     1917.10669
  2028.0      0.000493     941.60577     1952.82959
  2037.0      0.000491     942.00000     1997.76294
  2130.0      0.000469     942.39563     2051.89185
  2180.0      0.000459     942.79156     2116.86475
  2246.0      0.000445     943.18817     2194.35693
  2428.0      0.000412     943.58563     2286.73340
  2457.0      0.000407     943.98389     2397.43848
  2679.0      0.000373     944.38257     2531.66626
  2991.0      0.0003343    944.78223     2697.43188
  3298.0      0.0003032    945.18262     2907.17261
  3579.0      0.0002794    945.58380     3179.89600
  4025.0      0.0002484    945.98566     3543.69727
  4734.0      0.0002112    946.38812     4038.11157
  5407.0      0.0001849    946.79132     4715.31885
  6217.0      0.0001608    947.19543     5638.92773
  7410.0      0.0001350    947.60010     6879.00439
  9090.0      0.0001100    948.00549     8502.51563
  10857.0     0.0000921    948.41156     10559.18066
  13116.0     0.0000762    948.81860     13063.23047
  15727.0     0.0000636    949.22614     15970.74609
  18574.0     0.0000538    949.63403     19149.94336
  21242.0     0.0000471    950.04352     22343.96289
  24463.0     0.0000409    950.45319     25146.88086
  27725.0     0.0000361    950.86353     27057.74805
  29701.0     0.00003367   951.27460     27669.44727
  29255.0     0.00003418   951.68665     26882.92773
  26970.0     0.0000371    952.09930     24955.24414
  23324.0     0.0000429    952.51239     22331.69141
  19159.0     0.0000522    952.92670     19453.27344
  16172.0     0.0000618    953.34100     16649.06641
  13533.0     0.0000739    953.75690     14115.88672
  11457.0     0.0000873    954.17316     11940.96680
  9583.0      0.0001044    954.58990     10134.68066
  8161.0      0.0001225    955.00732     8661.54004
  7097.0      0.0001409    955.42560     7466.55225
  6150.0      0.0001626    955.84454     6493.72021
  5492.0      0.0001821    956.26434     5695.07568
  4868.0      0.0002054    956.68481     5032.61377
  4218.0      0.0002371    957.10596     4477.30322
  3720.0      0.0002688    957.52783     4007.61792
  3270.0      0.0003058    957.95038     3608.06909
  2837.0      0.000352     958.37347     3267.65674
  2550.0      0.000392     958.79749     2978.35669
  2469.0      0.000405     959.22198     2733.85083
  2175.0      0.000460     959.64740     2528.65991
  2034.0      0.000492     960.07336     2357.67578
  1931.0      0.000518     960.50000     2216.01440
  1852.0      0.000540     960.92755     2103.11377
  1741.0      0.000574     961.35559     2006.62927
  1697.0      0.000589     961.78455     1926.84619
  1640.0      0.000610     962.21375     1860.56543
  1561.0      0.000641     962.64398     1805.15869
  1520.0      0.000658     963.07501     1758.53430
  1525.0      0.000656     963.50635     1719.07263
  1486.0      0.000673     963.93878     1685.54932
  1460.0      0.000685     964.37128     1657.05115
  1441.0      0.000694     964.80511     1632.91284
  1473.0      0.000679     965.23950     1612.65039
  1505.0      0.000664     965.67444     1595.92139
  1435.0      0.000697     966.11005     1582.49207
  1417.0      0.000706     966.54645     1572.21497
  1427.0      0.000701     966.98352     1565.01611
  1485.0      0.000673     967.42157     1560.88904
  1441.0      0.000694     967.85944     1559.89111
  1465.0      0.000683     968.29852     1562.15247
  1489.0      0.000672     968.73834     1567.87903
  1501.0      0.000666     969.17871     1577.37488
  1540.0      0.000649     969.61987     1591.07117
  1559.0      0.000641     970.06183     1609.58289
  1556.0      0.000643     970.50415     1633.80664
  1657.0      0.000604     970.94720     1665.09351
  1718.0      0.000582     971.39093     1705.52905
  1750.0      0.000571     971.83527     1758.37122
  1865.0      0.000536     972.28064     1828.66577
  2023.0      0.000494     972.72614     1924.02051
  2167.0      0.000461     973.17285     2055.42700
  2374.0      0.000421     973.61975     2237.86548
  2660.0      0.000376     974.06781     2490.33276
  2943.0      0.0003398    974.51569     2834.81787
  3350.0      0.0002985    974.96497     3293.87793
  3715.0      0.0002692    975.41473     3887.36719
  4141.0      0.0002415    975.86499     4624.27783
  4797.0      0.0002085    976.31622     5500.41406
  5569.0      0.0001796    976.76794     6487.47705
  6552.0      0.0001526    977.22046     7522.94678
  7737.0      0.0001292    977.67322     8497.52930
  8830.0      0.0001133    978.12714     9252.80957
  9419.0      0.0001062    978.58136     9616.88574
  9681.0      0.0001033    979.03625     9487.88574
  9081.0      0.0001101    979.49207     8902.15527
  8058.0      0.0001241    979.94812     8008.46484
  6874.0      0.0001455    980.40515     6979.84814
  5602.0      0.0001785    980.86249     5951.44287
  4579.0      0.0002184    981.32086     5007.95459
  3890.0      0.0002571    981.77972     4192.67871
  3279.0      0.0003050    982.23907     3521.28149
  2829.0      0.000353     982.69934     2990.08643
  2496.0      0.000401     983.15979     2583.54053
  2212.0      0.000452     983.62146     2280.17139
  2096.0      0.000477     984.08331     2057.26807
  1948.0      0.000513     984.54590     1894.09570
  1806.0      0.000554     985.00946     1773.57617
  1658.0      0.000603     985.47345     1682.73193
  1562.0      0.000640     985.93793     1612.31506
  1585.0      0.000631     986.40265     1554.51416
  1547.0      0.000646     986.86877     1508.29443
  1484.0      0.000674     987.33496     1469.44324
  1424.0      0.000702     987.80212     1436.21924
  1454.0      0.000688     988.26965     1407.44971
  1414.0      0.000707     988.73816     1382.31091
  1407.0      0.000711     989.20703     1360.19275
  1407.0      0.000711     989.67645     1341.24731
  1414.0      0.000707     990.14661     1323.86230
  1374.0      0.000728     990.61737     1308.35217
  1346.0      0.000743     991.08887     1294.46497
  1317.0      0.000759     991.56055     1281.99109
  1239.0      0.000807     992.03333     1270.75500
  1199.0      0.000834     992.50641     1260.60669
  1243.0      0.000805     992.98041     1251.41956
  1220.0      0.000820     993.45471     1243.41528
  1198.0      0.000835     993.92969     1235.84082
  1231.0      0.000812     994.40540     1228.94482
  1206.0      0.000829     994.88135     1222.65759
  1229.0      0.000814     995.35840     1216.91956
  1194.0      0.000838     995.83582     1211.67676
  1222.0      0.000818     996.31396     1206.88318
  1212.0      0.000825     996.79254     1202.49829
  1177.0      0.000850     997.27179     1198.48645
  1237.0      0.000808     997.75159     1194.81592
  1241.0      0.000806     998.23175     1191.45813
  1254.0      0.000797     998.71271     1188.38904
  1236.0      0.000809     999.19427     1185.58643
  1215.0      0.000823     999.67651     1183.03027
  1190.0      0.000840     1000.15936    1180.70276
  1210.0      0.000826     1000.64264    1178.58813
  1216.0      0.000822     1001.12634    1176.67236
  1220.0      0.000820     1001.61115    1174.94263
  1191.0      0.000840     1002.09613    1173.38733
  1206.0      0.000829     1002.58148    1171.99597
  1167.0      0.000857     1003.06812    1170.76013
  1194.0      0.000838     1003.55481    1169.67029
  1203.0      0.000831     1004.04230    1168.71948
  1215.0      0.000823     1004.53003    1167.90015
  1249.0      0.000801     1005.01886    1167.20740
  1201.0      0.000833     1005.50793    1166.63379
  1228.0      0.000814     1005.99780    1166.17578
  1236.0      0.000809     1006.48755    1165.82800
  1277.0      0.000783     1006.97839    1165.58667
  1234.0      0.000810     1007.47003    1165.44861
  1176.0      0.000850     1007.96167    1165.40955
  1255.0      0.000797     1008.45447    1165.46741
  1290.0      0.000775     1008.94708    1165.61841
  1258.0      0.000795     1009.44086    1165.86182
  1254.0      0.000797     1009.93494    1166.19446
  1222.0      0.000818     1010.42957    1166.61499
  1188.0      0.000842     1010.92499    1167.12207
  1232.0      0.000812     1011.42065    1167.71411
  1290.0      0.000775     1011.91699    1168.39038
  1198.0      0.000835     1012.41400    1169.15015
  1250.0      0.000800     1012.91150    1169.99207
  1205.0      0.000830     1013.40942    1170.91675
  1318.0      0.000759     1013.90802    1171.92334
  1272.0      0.000786     1014.40686    1173.01196
  1202.0      0.000832     1014.90668    1174.18347
  1209.0      0.000827     1015.40656    1175.43701
  1162.0      0.000861     1015.90729    1176.77405
  1261.0      0.000793     1016.40851    1178.19519
  1282.0      0.000780     1016.91010    1179.70081
  1221.0      0.000819     1017.41260    1181.29285
  1215.0      0.000823     1017.91534    1182.97229
  1249.0      0.000801     1018.41876    1184.74036
  1302.0      0.000768     1018.92267    1186.59900
  1228.0      0.000814     1019.42670    1188.54956
  1236.0      0.000809     1019.93170    1190.59473
  1266.0      0.000790     1020.43689    1192.73633
  1249.0      0.000801     1020.94318    1194.97778
  1204.0      0.000831     1021.44940    1197.32080
  1262.0      0.000792     1021.95673    1199.76904
  1223.0      0.000818     1022.46375    1202.32495
  1256.0      0.000796     1022.97180    1204.99280
  1227.0      0.000815     1023.48041    1207.77612
  1259.0      0.000794     1023.98895    1210.67847
  1313.0      0.000762     1024.49866    1213.70520
  1236.0      0.000809     1025.00867    1216.86023
  1229.0      0.000814     1025.51929    1220.30469
  1277.0      0.000783     1026.02991    1223.73242
  1279.0      0.000782     1026.54150    1227.30566
  1226.0      0.000816     1027.05371    1231.02966
  1270.0      0.000787     1027.56604    1234.91150
  1280.0      0.000781     1028.07898    1238.95862
  1277.0      0.000783     1028.59241    1243.17810
  1332.0      0.000751     1029.10645    1247.57849
  1330.0      0.000752     1029.62073    1252.16833
  1298.0      0.000770     1030.13586    1256.95850
  1299.0      0.000770     1030.65125    1261.95728
  1343.0      0.000745     1031.16724    1267.17712
  1335.0      0.000749     1031.68335    1272.62927
  1264.0      0.000791     1032.20044    1278.32678
  1323.0      0.000756     1032.71765    1284.28308
  1398.0      0.000715     1033.23535    1290.51343
  1359.0      0.000736     1033.75366    1297.03381
  1392.0      0.000718     1034.27222    1303.86060
  1420.0      0.000704     1034.79175    1311.01355
  1376.0      0.000727     1035.31104    1318.74072
  1385.0      0.000722     1035.83142    1326.60840
  1407.0      0.000711     1036.35217    1334.86755
  1392.0      0.000718     1036.87292    1343.54382
  1447.0      0.000691     1037.39465    1352.66602
  1430.0      0.000699     1037.91638    1362.26343
  1411.0      0.000709     1038.43872    1372.37048
  1481.0      0.000675     1038.96179    1383.02283
  1415.0      0.000707     1039.48535    1394.26099
  1472.0      0.000679     1040.00903    1406.12708
  1457.0      0.000686     1040.53296    1418.66882
  1485.0      0.000673     1041.05786    1431.93896
  1506.0      0.000664     1041.58276    1445.99524
  1516.0      0.000660     1042.10864    1460.90076
  1538.0      0.000650     1042.63440    1476.72485
  1580.0      0.000633     1043.16101    1493.54602
  1567.0      0.000638     1043.68774    1511.44897
  1625.0      0.000615     1044.21533    1530.52942
  1705.0      0.000587     1044.74280    1550.89270
  1806.0      0.000554     1045.27087    1572.65771
  1752.0      0.000571     1045.79993    1595.95642
  1797.0      0.000556     1046.32861    1620.93579
  1844.0      0.000542     1046.85803    1647.76343
  1897.0      0.000527     1047.38794    1676.62720
  1915.0      0.000522     1047.91846    1707.73767
  2003.0      0.000499     1048.44934    1741.33533
  2070.0      0.000483     1048.97998    1777.69226
  2051.0      0.000488     1049.51160    1817.12109
  2000.0      0.000500     1050.04346    1859.97632
  2053.0      0.000487     1050.57617    1906.66797
  2122.0      0.000471     1051.10876    1957.66541
  2139.0      0.000468     1051.64209    2013.51440
  2258.0      0.000443     1052.17566    2074.84790
  2220.0      0.000450     1052.70947    2142.40405
  2306.0      0.000434     1053.24390    2217.04907
  2333.0      0.000429     1053.77881    2299.80273
  2557.0      0.000391     1054.31409    2391.87378
  2655.0      0.000377     1054.84949    2494.70215
  2813.0      0.000355     1055.38550    2610.24756
  2952.0      0.0003388    1055.92175    2740.16382
  3060.0      0.0003268    1056.45862    2887.28833
  3374.0      0.0002964    1056.99561    3054.93359
  3580.0      0.0002793    1057.53345    3247.46973
  3878.0      0.0002579    1058.07129    3470.92139
  4253.0      0.0002351    1058.60901    3734.00610
  4553.0      0.0002196    1059.14819    4049.85425
  5145.0      0.0001944    1059.68713    4438.65869
  5863.0      0.0001706    1060.22693    4931.49121
  6580.0      0.0001520    1060.76624    5575.13574
  7608.0      0.0001314    1061.30664    6437.47607
  9114.0      0.0001097    1061.84692    7611.17236
  10953.0     0.0000913    1062.38770    9215.16699
  12611.0     0.0000793    1062.92908    11388.71680
  14617.0     0.0000684    1063.47083    14277.33008
  17441.0     0.0000573    1064.01270    18008.79492
  20899.0     0.0000478    1064.55493    22660.31836
  25891.0     0.0000386    1065.09753    28218.14844
  31612.0     0.00003163   1065.64063    34528.05078
  37947.0     0.00002635   1066.18408    41229.77734
  44546.0     0.00002245   1066.72778    47677.17578
  51086.0     0.00001957   1067.27197    52904.67578
  56342.0     0.00001775   1067.81628    55805.96094
  58236.0     0.00001717   1068.36096    55630.33203
  55540.0     0.00001801   1068.90601    52471.13672
  49940.0     0.00002002   1069.45142    47201.76172
  41871.0     0.00002388   1069.99744    40936.45703
  33131.0     0.00003018   1070.54346    34583.01563
  27013.0     0.0000370    1071.09021    28716.20898
  22386.0     0.0000447    1071.63696    23626.47070
  19045.0     0.0000525    1072.18384    19397.72461
  15947.0     0.0000627    1072.73145    15976.72363
  13803.0     0.0000724    1073.27905    13241.04688
  11858.0     0.0000843    1073.82703    11059.30371
  10066.0     0.0000993    1074.37537    9321.54492
  8766.0      0.0001141    1074.92468    7939.59717
  7497.0      0.0001334    1075.47351    6839.94824
  6313.0      0.0001584    1076.02258    5961.59814
  5196.0      0.0001925    1076.57239    5256.18408
  4451.0      0.0002247    1077.12244    4686.75635
  4109.0      0.0002434    1077.67249    4225.19824
  3661.0      0.0002731    1078.22314    3849.59375
  3300.0      0.0003030    1078.77429    3542.35889
  3079.0      0.0003248    1079.32507    3289.16357
  2835.0      0.000353     1079.87683    3078.39185
  2522.0      0.000397     1080.42834    2900.80469
  2291.0      0.000436     1080.98047    2749.24121
  2155.0      0.000464     1081.53259    2618.27002
  2114.0      0.000473     1082.08533    2503.83618
  2067.0      0.000484     1082.63843    2402.92188
  1957.0      0.000511     1083.19153    2313.25854
  1810.0      0.000552     1083.74536    2233.11304
  1743.0      0.000574     1084.29883    2161.12476
  1741.0      0.000574     1084.85291    2096.19995
  1743.0      0.000574     1085.40723    2037.44019
  1685.0      0.000593     1085.96204    1984.09534
  1623.0      0.000616     1086.51672    1935.52917
  1587.0      0.000630     1087.07166    1891.19934
  1591.0      0.000629     1087.62732    1850.63989
  1537.0      0.000651     1088.18286    1813.44580
  1506.0      0.000664     1088.73889    1779.26807
  1498.0      0.000668     1089.29504    1747.79993
  1485.0      0.000673     1089.85120    1718.77502
  1483.0      0.000674     1090.40796    1691.95776
  1492.0      0.000670     1090.96497    1667.14319
  1470.0      0.000680     1091.52222    1644.14697
  1457.0      0.000686     1092.07983    1622.80847
  1422.0      0.000703     1092.63745    1602.98352
  1408.0      0.000710     1093.19519    1584.54492
  1400.0      0.000714     1093.75366    1567.37939
  1439.0      0.000695     1094.31177    1551.38403
  1373.0      0.000728     1094.87036    1531.68005
  1394.0      0.000717     1095.42969    1517.78406
  1406.0      0.000711     1095.98865    1504.81335
  1458.0      0.000686     1096.54785    1492.70435
  1426.0      0.000701     1097.10754    1481.39844
  1395.0      0.000717     1097.66736    1470.84338
  1458.0      0.000686     1098.22729    1460.99268
  1475.0      0.000678     1098.78772    1451.80640
  1452.0      0.000689     1099.34814    1443.24731
  1393.0      0.000718     1099.90869    1435.28540
  1375.0      0.000727     1100.46985    1427.89307
  1381.0      0.000724     1101.03052    1421.04846
  1401.0      0.000714     1101.59229    1414.73779
  1391.0      0.000719     1102.15381    1408.94958
  1371.0      0.000729     1102.71570    1407.70667
  1430.0      0.000699     1103.27759    1402.99060
  1398.0      0.000715     1103.83936    1398.83301
  1433.0      0.000698     1104.40222    1395.28479
  1465.0      0.000683     1104.96436    1392.42737
  1410.0      0.000709     1105.52710    1390.38696
  1429.0      0.000700     1106.09021    1389.34900
  1395.0      0.000717     1106.65344    1389.57275
  1412.0      0.000708     1107.21692    1391.40198
  1432.0      0.000698     1107.78003    1395.27209
  1490.0      0.000671     1108.34375    1401.70654
  1512.0      0.000661     1108.90735    1411.29065
  1547.0      0.000646     1109.47180    1424.63110
  1561.0      0.000641     1110.03589    1442.28601
  1520.0      0.000658     1110.60010    1464.68054
  1598.0      0.000626     1111.16455    1492.00549
  1709.0      0.000585     1111.72974    1524.10498
  1716.0      0.000583     1112.29468    1560.36316
  1771.0      0.000565     1112.85950    1599.58069
  1871.0      0.000534     1113.42468    1639.83630
  1949.0      0.000513     1113.99011    1678.35559
  1998.0      0.000501     1114.55542    1711.49609
  2082.0      0.000480     1115.12109    1735.09961
  1960.0      0.000510     1115.68701    1745.42737
  1932.0      0.000518     1116.25281    1740.57581
  2000.0      0.000500     1116.81909    1720.95435
  1851.0      0.000540     1117.38538    1689.60632
  1835.0      0.000545     1117.95154    1650.60608
  1781.0      0.000561     1118.51855    1607.94751
  1687.0      0.000593     1119.08496    1564.88416
  1606.0      0.000623     1119.65186    1523.78223
  1560.0      0.000641     1120.21887    1486.20813
  1528.0      0.000654     1120.78625    1453.07031
  1488.0      0.000672     1121.35315    1424.75061
  1521.0      0.000657     1121.92065    1401.22607
  1474.0      0.000678     1122.48816    1382.17456
  1420.0      0.000704     1123.05566    1367.08752
  1387.0      0.000721     1123.62341    1355.36377
  1474.0      0.000678     1124.19104    1346.38855
  1408.0      0.000710     1124.75928    1339.58752
  1341.0      0.000746     1125.32703    1334.46289
  1357.0      0.000737     1125.89551    1330.60754
  1397.0      0.000716     1126.46375    1327.70129
  1391.0      0.000719     1127.03210    1325.50500
  1430.0      0.000699     1127.60071    1323.84558
  1369.0      0.000730     1128.16907    1322.60010
  1383.0      0.000723     1128.73816    1321.68384
  1332.0      0.000751     1129.30652    1321.03638
  1367.0      0.000732     1129.87549    1320.61841
  1355.0      0.000738     1130.44446    1320.40112
  1418.0      0.000705     1131.01355    1320.36267
  1382.0      0.000724     1131.58264    1320.48853
  1399.0      0.000715     1132.15173    1320.76563
  1374.0      0.000728     1132.72095    1321.18567
  1390.0      0.000719     1133.29053    1321.74109
  1374.0      0.000728     1133.85999    1322.42407
  1405.0      0.000712     1134.42932    1323.23120
  1361.0      0.000735     1134.99915    1324.15808
  1304.0      0.000767     1135.56860    1325.20056
  1346.0      0.000743     1136.13867    1326.35767
  1362.0      0.000734     1136.70813    1327.62561
  1356.0      0.000737     1137.27832    1329.00464
  1384.0      0.000723     1137.84814    1330.49194
  1355.0      0.000738     1138.41797    1332.08838
  1333.0      0.000750     1138.98828    1333.79358
  1320.0      0.000758     1139.55798    1335.60767
  1342.0      0.000745     1140.12842    1337.53210
  1381.0      0.000724     1140.69861    1339.56714
  1450.0      0.000690     1141.26855    1341.71411
  1386.0      0.000722     1141.83923    1343.97607
  1361.0      0.000735     1142.40942    1346.35291
  1435.0      0.000697     1142.97949    1348.84875
  1417.0      0.000706     1143.54993    1351.46570
  1387.0      0.000721     1144.12024    1354.20654
  1407.0      0.000711     1144.69092    1357.07629
  1398.0      0.000715     1145.26184    1360.07715
  1402.0      0.000713     1145.83167    1363.21265
  1409.0      0.000710     1146.40234    1366.48938
  1441.0      0.000694     1146.97266    1369.91077
  1455.0      0.000687     1147.54358    1373.48303
  1443.0      0.000693     1148.11401    1377.21106
  1473.0      0.000679     1148.68457    1381.10193
  1406.0      0.000711     1149.25549    1385.16248
  1399.0      0.000715     1149.82581    1389.39905
  1511.0      0.000662     1150.39661    1393.82043
  1489.0      0.000672     1150.96716    1398.43518
  1502.0      0.000666     1151.53760    1403.25171
  1533.0      0.000652     1152.10828    1408.28113
  1464.0      0.000683     1152.67896    1413.53345
  1430.0      0.000699     1153.24976    1419.02026
  1429.0      0.000700     1153.82031    1424.75378
  1426.0      0.000701     1154.39099    1430.74841
  1435.0      0.000697     1154.96143    1437.01770
  1457.0      0.000686     1155.53223    1443.57874
  1535.0      0.000651     1156.10229    1450.44641
  1516.0      0.000660     1156.67297    1457.64197
  1460.0      0.000685     1157.24377    1465.18445
  1520.0      0.000658     1157.81396    1473.09497
  1532.0      0.000653     1158.38440    1481.39868
  1578.0      0.000634     1158.95508    1490.12134
  1544.0      0.000648     1159.52515    1499.29065
  1589.0      0.000629     1160.09570    1508.93848
  1528.0      0.000654     1160.66589    1519.09839
  1591.0      0.000629     1161.23608    1529.80774
  1603.0      0.000624     1161.80664    1541.10852
  1618.0      0.000618     1162.37634    1553.04382
  1684.0      0.000594     1162.94678    1565.66589
  1583.0      0.000632     1163.51709    1579.02869
  1601.0      0.000625     1164.08691    1593.19275
  1665.0      0.000601     1164.65698    1608.22693
  1676.0      0.000597     1165.22668    1624.20593
  1818.0      0.000550     1165.79700    1641.21509
  1779.0      0.000562     1166.36658    1659.34814
  1771.0      0.000565     1166.93616    1679.09033
  1830.0      0.000546     1167.50610    1699.80420
  1847.0      0.000541     1168.07544    1722.00134
  1839.0      0.000544     1168.64514    1745.83582
  1889.0      0.000529     1169.21448    1771.48120
  1917.0      0.000522     1169.78406    1799.13525
  1888.0      0.000530     1170.35352    1829.02576
  1921.0      0.000521     1170.92224    1861.41431
  2030.0      0.000493     1171.49158    1896.60449
  2105.0      0.000475     1172.06030    1934.95020
  2134.0      0.000469     1172.62976    1976.86987
  2159.0      0.000463     1173.19849    2022.86145
  2158.0      0.000463     1173.76733    2073.53735
  2201.0      0.000454     1174.33618    2129.70337
  2416.0      0.000414     1174.90430    2192.29565
  2535.0      0.000394     1175.47302    2262.72412
  2613.0      0.000383     1176.04138    2342.93726
  2760.0      0.000362     1176.60974    2435.77539
  2867.0      0.0003488    1177.17773    2545.43481
  2984.0      0.0003351    1177.74597    2678.09497
  3224.0      0.0003102    1178.31372    2842.69189
  3485.0      0.0002869    1178.88159    3051.76074
  3657.0      0.0002734    1179.44922    3322.16089
  4063.0      0.0002461    1180.01709    3675.43433
  4321.0      0.0002314    1180.58459    4137.40918
  4757.0      0.0002102    1181.15173    4736.72314
  5334.0      0.0001875    1181.71912    5501.99561
  6109.0      0.0001637    1182.28613    6457.60596
  6959.0      0.0001437    1182.85315    7618.34131
  7697.0      0.0001299    1183.41968    8983.26660
  8685.0      0.0001151    1183.98657    10529.01855
  10413.0     0.0000960    1184.55286    12202.21094
  12145.0     0.0000823    1185.11938    13910.42773
  13727.0     0.0000728    1185.68567    15513.82422
  15064.0     0.0000664    1186.25171    16827.40625
  16319.0     0.0000613    1186.81787    17653.30859
  17364.0     0.0000576    1187.38354    17851.05664
  17742.0     0.0000564    1187.94922    17408.65039
  17074.0     0.0000586    1188.51489    16451.10938
  15392.0     0.0000650    1189.07996    15178.00391
  13418.0     0.0000745    1189.64539    13789.23242
  11884.0     0.0000841    1190.21033    12446.04102
  10819.0     0.0000924    1190.77539    11266.49805
  9898.0      0.0001010    1191.33972    10335.97168
  9433.0      0.0001060    1191.90430    9720.38379
  9665.0      0.0001035    1192.46851    9478.82422
  10029.0     0.0000997    1193.03271    9674.80078
  11150.0     0.0000897    1193.59668    10384.87793
  12745.0     0.0000785    1194.16040    11702.16602
  14336.0     0.0000698    1194.72412    13731.85254
  16336.0     0.0000612    1195.28748    16576.87305
  19523.0     0.0000512    1195.85059    20313.62891
  23345.0     0.0000428    1196.41357    24959.40625
  27883.0     0.0000359    1196.97668    30432.60742
  33040.0     0.00003027   1197.53918    36502.67578
  39005.0     0.00002564   1198.10205    42724.61328
  45575.0     0.00002194   1198.66370    48373.78516
  51193.0     0.00001953   1199.22571    52471.11328
  54904.0     0.00001821   1199.78748    54055.12500
  54357.0     0.00001840   1200.34949    52679.84375
  50849.0     0.00001967   1200.91089    48712.45703
  43713.0     0.00002288   1201.47205    43083.62891
  35716.0     0.00002800   1202.03284    36784.83594
  28322.0     0.0000353    1202.59375    30565.58594
  23228.0     0.0000431    1203.15417    24889.91016
  18974.0     0.0000527    1203.71448    19997.32422
  15534.0     0.0000644    1204.27454    15968.94629
  12566.0     0.0000796    1204.83459    12778.18750
  10800.0     0.0000926    1205.39429    10331.09668
  8605.0      0.0001162    1205.95374    8500.11230
  7155.0      0.0001398    1206.51270    7150.88379
  6355.0      0.0001574    1207.07166    6160.62109
  5366.0      0.0001864    1207.63037    5427.85010
  4847.0      0.0002063    1208.18896    4875.04639
  4441.0      0.0002252    1208.74719    4446.60645
  4053.0      0.0002467    1209.30493    4104.54834
  3738.0      0.0002675    1209.86292    3823.77612
  3299.0      0.0003031    1210.42041    3587.95630
  3030.0      0.0003300    1210.97754    3386.39795
  2850.0      0.000351     1211.53418    3211.91431
  2628.0      0.000381     1212.09070    3059.46753
  2511.0      0.000398     1212.64746    2925.35352
  2388.0      0.000419     1213.20361    2806.72632
  2283.0      0.000438     1213.75977    2701.32935
  2257.0      0.000443     1214.31519    2607.32275
  2231.0      0.000448     1214.87073    2523.19092
  2093.0      0.000478     1215.42542    2447.66797
  1964.0      0.000509     1215.98071    2379.69019
  2075.0      0.000482     1216.53503    2318.35645
  2061.0      0.000485     1217.08948    2262.90356
  1966.0      0.000509     1217.64331    2212.67920
  1969.0      0.000508     1218.19690    2167.12646
  1903.0      0.000525     1218.75012    2125.76660
  1814.0      0.000551     1219.30359    2088.19019
  1792.0      0.000558     1219.85596    2054.04248
  1814.0      0.000551     1220.40881    2023.02136
  1798.0      0.000556     1220.96118    1994.86548
  1753.0      0.000570     1221.51282    1969.35242
  1769.0      0.000565     1222.06470    1946.29358
  1740.0      0.000575     1222.61609    1925.52942
  1742.0      0.000574     1223.16675    1906.92834
  1722.0      0.000581     1223.71777    1890.38660
  1650.0      0.000606     1224.26782    1875.82227
  1718.0      0.000582     1224.81812    1863.18030
  1766.0      0.000566     1225.36780    1852.42810
  1731.0      0.000578     1225.91736    1843.56104
  1683.0      0.000594     1226.46606    1836.60010
  1720.0      0.000581     1227.01477    1831.60095
  1760.0      0.000568     1227.56348    1828.65637
  1749.0      0.000572     1228.11145    1827.91150
  1773.0      0.000564     1228.65942    1829.58337
  1853.0      0.000540     1229.20667    1833.99792
  1800.0      0.000556     1229.75391    1841.65259
  1820.0      0.000549     1230.30054    1853.31799
  1883.0      0.000531     1230.84717    1870.19214
  1893.0      0.000528     1231.39343    1894.12231
  1942.0      0.000515     1231.93896    1927.88953
  2013.0      0.000497     1232.48425    1975.52527
  2066.0      0.000484     1233.02954    2042.59485
  2100.0      0.000476     1233.57422    2136.31885
  2215.0      0.000451     1234.11877    2265.39746
  2413.0      0.000414     1234.66272    2439.36230
  2531.0      0.000395     1235.20630    2667.37964
  2735.0      0.000366     1235.74951    2956.49902
  3000.0      0.0003333    1236.29272    3309.45972
  3264.0      0.0003064    1236.83533    3722.15112
  3643.0      0.0002745    1237.37744    4180.61328
  4053.0      0.0002467    1237.91907    4657.25293
  4541.0      0.0002202    1238.46082    5106.71094
  5039.0      0.0001985    1239.00146    5465.31055
  5343.0      0.0001872    1239.54236    5662.95605
  5522.0      0.0001811    1240.08240    5651.90332
  5259.0      0.0001902    1240.62231    5434.62598
  4894.0      0.0002043    1241.16211    5062.22656
  4318.0      0.0002316    1241.70105    4605.18018
  3859.0      0.0002591    1242.23999    4125.75391
  3455.0      0.0002894    1242.77832    3667.59351
  3035.0      0.0003295    1243.31628    3256.89771
  2725.0      0.000367     1243.85376    2906.60156
  2531.0      0.000395     1244.39099    2620.08545
  2368.0      0.000422     1244.92786    2394.12231
  2275.0      0.000440     1245.46423    2221.38086
  2216.0      0.000451     1246.00037    2092.59351
  2044.0      0.000489     1246.53601    1998.25269
  1909.0      0.000524     1247.07104    1927.39661
  1941.0      0.000515     1247.60547    1877.68298
  1957.0      0.000511     1248.14014    1841.30908
  1870.0      0.000535     1248.67395    1814.35681
  1909.0      0.000524     1249.20703    1794.13196
  1879.0      0.000532     1249.74048    1778.84656
  1846.0      0.000542     1250.27283    1767.33838
  1840.0      0.000543     1250.80505    1758.85803
  1879.0      0.000532     1251.33679    1752.91577
  1800.0      0.000556     1251.86829    1749.18884
  1776.0      0.000563     1252.39905    1747.45740
  1875.0      0.000533     1252.92993    1747.57349
  1933.0      0.000517     1253.45996    1749.43835
  1917.0      0.000522     1253.98962    1752.99341
  1842.0      0.000543     1254.51855    1758.21179
  1859.0      0.000538     1255.04736    1765.09778
  1884.0      0.000531     1255.57568    1773.68384
  1978.0      0.000506     1256.10327    1784.02954
  1937.0      0.000516     1256.63086    1796.22729
  1929.0      0.000518     1257.15771    1810.40149
  1954.0      0.000512     1257.68408    1826.72168
  2024.0      0.000494     1258.21021    1845.40930
  2042.0      0.000490     1258.73535    1866.76306
  2066.0      0.000484     1259.26062    1891.18799
  2206.0      0.000453     1259.78540    1919.24854
  2277.0      0.000439     1260.30957    1951.74390
  2352.0      0.000425     1260.83313    1989.82324
  2361.0      0.000424     1261.35645    2035.14111
  2479.0      0.000403     1261.87915    2090.06152
  2543.0      0.000393     1262.40137    2157.91309
  2659.0      0.000376     1262.92297    2243.27222
  2763.0      0.000362     1263.44446    2352.24536
  2875.0      0.0003478    1263.96521    2492.68481
  3097.0      0.0003229    1264.48535    2674.27002
  3331.0      0.0003002    1265.00549    2908.34277
  3649.0      0.0002740    1265.52441    3207.41211
  3916.0      0.0002554    1266.04370    3584.25244
  4281.0      0.0002336    1266.56189    4050.57910
  4786.0      0.0002089    1267.07947    4615.34131
  5067.0      0.0001974    1267.59705    5282.75635
  5772.0      0.0001733    1268.11389    6050.20801
  6430.0      0.0001555    1268.63037    6906.10352
  7434.0      0.0001345    1269.14624    7827.66553
  8300.0      0.0001205    1269.66174    8778.52148
  9438.0      0.0001060    1270.17639    9706.32520
  10303.0     0.0000971    1270.69031    10541.87500
  11251.0     0.0000889    1271.20422    11203.29883
  11844.0     0.0000844    1271.71790    11609.96289
  12069.0     0.0000829    1272.23071    11705.25488
  11998.0     0.0000833    1272.74280    11478.90527
  11415.0     0.0000876    1273.25452    10971.31445
  10510.0     0.0000951    1273.76550    10257.54590
  9455.0      0.0001058    1274.27637    9422.89063
  8417.0      0.0001188    1274.78650    8544.60059
  7329.0      0.0001364    1275.29614    7684.14893
  6447.0      0.0001551    1275.80530    6886.59766
  5880.0      0.0001701    1276.31335    6182.71240
  5464.0      0.0001830    1276.82178    5591.50000
  5182.0      0.0001930    1277.32898    5122.58350
  5098.0      0.0001962    1277.83630    4778.49170
  4749.0      0.0002106    1278.34241    4557.92188
  4868.0      0.0002054    1278.84851    4453.88184
  4992.0      0.0002003    1279.35339    4461.73730
  4959.0      0.0002017    1279.85828    4576.72363
  5172.0      0.0001933    1280.36230    4795.99805
  5702.0      0.0001754    1280.86609    5119.03320
  6118.0      0.0001635    1281.36926    5548.57471
  6412.0      0.0001560    1281.87134    6084.94092
  6908.0      0.0001448    1282.37329    6731.80664
  7528.0      0.0001328    1282.87500    7489.52832
  8321.0      0.0001202    1283.37573    8354.23730
  9280.0      0.0001078    1283.87598    9315.61328
  10206.0     0.0000980    1284.37561    10354.71484
  11541.0     0.0000866    1284.87476    11441.83301
  12824.0     0.0000780    1285.37317    12534.35645
  14197.0     0.0000704    1285.87122    13574.88184
  15102.0     0.0000662    1286.36841    14490.79785
  15864.0     0.0000630    1286.86523    15198.56934
  16694.0     0.0000599    1287.36206    15616.76758
  17111.0     0.0000584    1287.85718    15687.81152
  17039.0     0.0000587    1288.35229    15398.85352
  16736.0     0.0000598    1288.84668    14787.13379
  15643.0     0.0000639    1289.34045    13925.49609
  14078.0     0.0000710    1289.83350    12899.12988
  12434.0     0.0000804    1290.32642    11787.35938
  11104.0     0.0000901    1290.81812    10655.24023
  9783.0      0.0001022    1291.30994    9552.07715
  8472.0      0.0001180    1291.80054    8512.85645
  7440.0      0.0001344    1292.29102    7560.28760
  6440.0      0.0001553    1292.78052    6706.83789
  5455.0      0.0001833    1293.26953    5956.70361
  4875.0      0.0002051    1293.75793    5307.78223
  4449.0      0.0002248    1294.24585    4753.58496
  4133.0      0.0002420    1294.73303    4284.98340
  3782.0      0.0002644    1295.21985    3891.66113
  3464.0      0.0002887    1295.70532    3563.22607
  3266.0      0.0003062    1296.19092    3289.94067
  3131.0      0.0003194    1296.67566    3063.13086
  2914.0      0.0003432    1297.15979    2875.35156
  2703.0      0.000370     1297.64282    2720.47314
  2760.0      0.000362     1298.12622    2593.28345
  2590.0      0.000386     1298.60815    2489.83228
  2548.0      0.000392     1299.08984    2407.02173
  2395.0      0.000418     1299.57068    2342.58325
  2349.0      0.000426     1300.05103    2295.00952
  2317.0      0.000432     1300.53052    2263.48022
  2381.0      0.000420     1301.00964    2247.77051
  2406.0      0.000416     1301.48828    2248.12695
  2343.0      0.000427     1301.96582    2265.07520
  2373.0      0.000421     1302.44287    2299.18530
  2402.0      0.000416     1302.91943    2350.76074
  2388.0      0.000419     1303.39526    2419.51147
  2492.0      0.000401     1303.87048    2504.19556
  2656.0      0.000377     1304.34473    2602.26001
  2746.0      0.000364     1304.81873    2709.45044
  2838.0      0.000352     1305.29163    2819.38257
  2944.0      0.0003397    1305.76404    2923.19800
  3101.0      0.0003225    1306.23608    3009.70996
  3249.0      0.0003078    1306.70764    3066.83838
  3269.0      0.0003059    1307.17761    3084.78052
  3343.0      0.0002991    1307.64771    3059.77905
  3364.0      0.0002973    1308.11694    2995.80762
  3255.0      0.0003072    1308.58533    2902.74097
  3123.0      0.0003202    1309.05286    2792.55933
  2860.0      0.0003497    1309.52002    2676.23730
  2656.0      0.000377     1309.98669    2562.36792
  2553.0      0.000392     1310.45239    2457.04053
  2416.0      0.000414     1310.91772    2364.19653
  2412.0      0.000415     1311.38171    2286.04468
  2374.0      0.000421     1311.84583    2223.45630
  2327.0      0.000430     1312.30896    2176.32837
  2372.0      0.000422     1312.77112    2143.95239
  2340.0      0.000427     1313.23291    2125.38501
  2378.0      0.000421     1313.69385    2119.76831
  2378.0      0.000421     1314.15417    2126.62769
  2414.0      0.000414     1314.61353    2146.07373
  2444.0      0.000409     1315.07251    2178.94189
  2560.0      0.000391     1315.53064    2226.82251
  2546.0      0.000393     1315.98804    2291.99365
  2553.0      0.000392     1316.44495    2377.23950
  2737.0      0.000365     1316.90100    2485.54712
  2952.0      0.0003388    1317.35620    2619.69922
  3129.0      0.0003196    1317.81055    2781.78247
  3264.0      0.0003064    1318.26501    2972.64380
  3456.0      0.0002894    1318.71790    3191.32642
  3695.0      0.0002706    1319.17017    3434.50781
  4087.0      0.0002447    1319.62219    3695.88501
  4397.0      0.0002274    1320.07312    3965.51733
  4746.0      0.0002107    1320.52356    4229.32617
  5114.0      0.0001955    1320.97290    4469.48145
  5464.0      0.0001830    1321.42236    4666.95215
  5773.0      0.0001732    1321.87024    4806.90283
  5894.0      0.0001697    1322.31775    4885.06104
  5908.0      0.0001693    1322.76416    4910.74121
  5689.0      0.0001758    1323.21008    4904.01611
  5328.0      0.0001877    1323.65540    4889.39844
  5015.0      0.0001994    1324.09998    4890.34619
  4837.0      0.0002067    1324.54395    4926.50439
  4623.0      0.0002163    1324.98669    5013.04004
  4692.0      0.0002131    1325.42920    5160.73389
  4829.0      0.0002071    1325.87036    5376.10449
  5102.0      0.0001960    1326.31128    5661.35986
  5213.0      0.0001918    1326.75134    6014.22461
  5514.0      0.0001814    1327.19031    6427.71582
  5830.0      0.0001715    1327.62903    6889.90430
  6263.0      0.0001597    1328.06677    7383.63232
  6604.0      0.0001514    1328.50391    7886.16602
  6821.0      0.0001466    1328.93982    8368.95215
  7239.0      0.0001381    1329.37537    8798.19922
  7660.0      0.0001305    1329.81030    9137.82422
  7862.0      0.0001272    1330.24451    9356.14355
  8050.0      0.0001242    1330.67737    9435.27832
  8181.0      0.0001222    1331.10999    9378.27148
  8088.0      0.0001236    1331.54187    9208.54883
  8140.0      0.0001229    1331.97241    8962.35449
  7984.0      0.0001253    1332.40234    8679.82422
  8047.0      0.0001243    1332.83191    8399.62207
  7661.0      0.0001305    1333.26074    8157.88379
  7804.0      0.0001281    1333.68860    7990.10645
  8029.0      0.0001245    1334.11523    7934.68750
  8256.0      0.0001211    1334.54187    8037.43408
  8815.0      0.0001134    1334.96716    8356.40527
  9655.0      0.0001036    1335.39197    8966.16016
  10785.0     0.0000927    1335.81567    9959.76855
  12287.0     0.0000814    1336.23877    11446.55078
  14359.0     0.0000696    1336.66125    13543.56250
  16658.0     0.0000600    1337.08301    16359.66211
  19888.0     0.0000503    1337.50366    19972.51758
  23145.0     0.0000432    1337.92371    24399.95703
  27963.0     0.0000358    1338.34241    29566.45117
  33339.0     0.00002999   1338.76086    35262.37109
  39643.0     0.00002523   1339.17883    41092.02734
  45236.0     0.00002211   1339.59534    46422.76563
  50328.0     0.00001987   1340.01135    50403.44141
  53857.0     0.00001857   1340.42627    52174.90234
  54367.0     0.00001839   1340.84070    51275.14063
  50320.0     0.00001987   1341.25427    47927.00781
  45011.0     0.00002222   1341.66711    42892.38281
  37285.0     0.00002682   1342.07898    37059.95703
  29981.0     0.00003335   1342.49011    31148.60156
  24282.0     0.0000412    1342.90051    25632.67188
  19489.0     0.0000513    1343.30981    20779.53125
  15672.0     0.0000638    1343.71851    16704.53320
  13014.0     0.0000768    1344.12659    13415.64551
  10790.0     0.0000927    1344.53357    10849.17480
  9010.0      0.0001110    1344.93970    8900.38867
  7485.0      0.0001336    1345.34497    7449.07959
  6601.0      0.0001515    1345.74963    6378.67969
  5781.0      0.0001730    1346.15320    5588.02295
  5021.0      0.0001992    1346.55627    4996.42578
  4542.0      0.0002202    1346.95837    4543.74268
  4084.0      0.0002449    1347.35962    4187.51807
  3696.0      0.0002706    1347.76013    3898.98804
  3449.0      0.0002899    1348.15955    3659.16992
  3150.0      0.0003175    1348.55847    3455.63623
  2952.0      0.0003388    1348.95618    3280.15747
  2834.0      0.000353     1349.35339    3127.11304
  2687.0      0.000372     1349.74951    2992.49731
  2598.0      0.000385     1350.14478    2873.31909
  2466.0      0.000406     1350.53943    2767.25391
  2383.0      0.000420     1350.93311    2672.43408
  2276.0      0.000439     1351.32593    2587.33008
  2123.0      0.000471     1351.71790    2510.66943
  2002.0      0.000500     1352.10925    2441.38232
  1989.0      0.000503     1352.49951    2378.56470
  1989.0      0.000503     1352.88879    2321.44434
  1956.0      0.000511     1353.27734    2269.36206
  1932.0      0.000518     1353.66516    2221.75049
  1925.0      0.000519     1354.05188    2178.12134
  1880.0      0.000532     1354.43799    2138.05005
  1818.0      0.000550     1354.82300    2101.16650
  1844.0      0.000542     1355.20764    2067.19116
  1806.0      0.000554     1355.59119    2035.75842
  1715.0      0.000583     1355.97363    2006.66199
  1673.0      0.000598     1356.35498    1979.68225
  1653.0      0.000605     1356.73621    1954.62720
  1757.0      0.000569     1357.11621    1931.32397
  1753.0      0.000570     1357.49536    1909.62097
  1694.0      0.000590     1357.87329    1889.38232
  1766.0      0.000566     1358.25085    1870.48669
  1688.0      0.000592     1358.62720    1852.82556
  1694.0      0.000590     1359.00293    1836.30200
  1664.0      0.000601     1359.37744    1820.82715
  1681.0      0.000595     1359.75159    1806.32373
  1665.0      0.000601     1360.12402    1792.71887
  1668.0      0.000600     1360.49658    1779.95007
  1661.0      0.000602     1360.86755    1767.95813
  1729.0      0.000578     1361.23792    1756.69080
  1740.0      0.000575     1361.60718    1746.10034
  1647.0      0.000607     1361.97595    1736.14355
  1653.0      0.000605     1362.34351    1726.78064
  1647.0      0.000607     1362.71008    1717.97620
  1603.0      0.000624     1363.07605    1709.69800
  1688.0      0.000592     1363.44128    1701.91638
  1613.0      0.000620     1363.80530    1694.60425
  1647.0      0.000607     1364.16821    1687.73730
  1650.0      0.000606     1364.53052    1681.29358
  1624.0      0.000616     1364.89185    1675.25330
  1663.0      0.000601     1365.25244    1669.59888
  1657.0      0.000604     1365.61206    1664.31335
  1625.0      0.000615     1365.97070    1659.38306
  1635.0      0.000612     1366.32849    1654.79468
  1698.0      0.000589     1366.68530    1650.53650
  1699.0      0.000589     1367.04126    1646.59985
  1640.0      0.000610     1367.39612    1643.12952
  1646.0      0.000608     1367.75049    1639.81189
  1656.0      0.000604     1368.10376    1636.79419
  1632.0      0.000613     1368.45593    1634.07153
  1666.0      0.000600     1368.80725    1631.64246
  1680.0      0.000595     1369.15784    1629.50403
  1669.0      0.000599     1369.50732    1627.65674
  1648.0      0.000607     1369.85583    1626.10144
  1606.0      0.000623     1370.20374    1624.84192
  1655.0      0.000604     1370.55066    1623.88147
  1635.0      0.000612     1370.89636    1623.22668
  1592.0      0.000628     1371.24133    1622.88611
  1609.0      0.000622     1371.58533    1622.87085
  1683.0      0.000594     1371.92822    1623.19373
  1715.0      0.000583     1372.27075    1623.87280
  1707.0      0.000586     1372.61182    1624.92786
  1653.0      0.000605     1372.95203    1626.38660
  1656.0      0.000604     1373.29175    1628.28235
  1738.0      0.000575     1373.63013    1630.65808
  1744.0      0.000573     1373.96741    1633.56824
  1759.0      0.000569     1374.30420    1637.08496
  1723.0      0.000580     1374.64026    1641.30078
  1754.0      0.000570     1374.97485    1646.33362
  1701.0      0.000588     1375.30798    1652.34106
  1728.0      0.000579     1375.64124    1659.52490
  1772.0      0.000564     1375.97302    1668.14417
  1766.0      0.000566     1376.30408    1678.52820
  1709.0      0.000585     1376.63391    1691.09351
  1733.0      0.000577     1376.96289    1706.35913
  1810.0      0.000552     1377.29114    1724.96082
  1838.0      0.000544     1377.61829    1747.66931
  1844.0      0.000542     1377.94421    1775.40393
  1933.0      0.000517     1378.27002    1809.24426
  2001.0      0.000500     1378.59436    1850.43787
  2084.0      0.000480     1378.91785    1900.40686
  2047.0      0.000489     1379.23987    1960.74817
  2223.0      0.000450     1379.56140    2033.23218
  2294.0      0.000436     1379.88184    2119.79175
  2305.0      0.000434     1380.20178    2222.51123
  2363.0      0.000423     1380.52002    2343.59497
  2466.0      0.000406     1380.83752    2485.31909
  2595.0      0.000385     1381.15442    2649.95239
  2733.0      0.000366     1381.46997    2839.62085
  2901.0      0.0003447    1381.78479    3056.10791
  3088.0      0.0003238    1382.09875    3300.58228
  3299.0      0.0003031    1382.41174    3575.02393
  3629.0      0.0002756    1382.72339    3874.61353
  3805.0      0.0002628    1383.03455    4197.96973
  4019.0      0.0002488    1383.34436    4539.44678
  4320.0      0.0002315    1383.65295    4890.36768
  4685.0      0.0002134    1383.96118    5238.48633
  5056.0      0.0001978    1384.26807    5567.55127
  5309.0      0.0001884    1384.57410    5857.28613
  5470.0      0.0001828    1384.87915    6084.40283
  5686.0      0.0001759    1385.18347    6223.37646
  5803.0      0.0001723    1385.48645    6260.53613
  5892.0      0.0001697    1385.78870    6186.57373
  5782.0      0.0001730    1386.08984    6008.56494
  5402.0      0.0001851    1386.39001    5745.77686
  5174.0      0.0001933    1386.68921    5423.66113
  4929.0      0.0002029    1386.98767    5067.53711
  4404.0      0.0002271    1387.28503    4698.89551
  4026.0      0.0002484    1387.58105    4334.34521
  3620.0      0.0002762    1387.87634    3985.90479
  3299.0      0.0003031    1388.17065    3661.65967
  2962.0      0.0003376    1388.46387    3366.42407
  2758.0      0.000363     1388.75610    3102.38892
  2525.0      0.000396     1389.04797    2869.73218
  2348.0      0.000426     1389.33813    2667.21631
  2252.0      0.000444     1389.62732    2492.70483
  2208.0      0.000453     1389.91553    2343.58936
  2104.0      0.000475     1390.20300    2217.10083
  2039.0      0.000490     1390.48962    2110.51611
  1948.0      0.000513     1390.77515    2021.27905
  1901.0      0.000526     1391.05957    1947.05688
  1855.0      0.000539     1391.34253    1885.75598
  1800.0      0.000556     1391.62512    1835.51685
  1816.0      0.000551     1391.90649    1794.69116
  1810.0      0.000552     1392.18689    1761.82288
  1791.0      0.000558     1392.46643    1735.61768
  1678.0      0.000596     1392.74475    1714.91882
  1741.0      0.000574     1393.02258    1698.67639
  1764.0      0.000567     1393.29883    1685.91614
  1689.0      0.000592     1393.57410    1675.97388
  1733.0      0.000577     1393.84863    1667.41003
  1780.0      0.000562     1394.12195    1659.60938
  1732.0      0.000577     1394.39417    1651.79883
  1723.0      0.000580     1394.66553    1643.44727
  1679.0      0.000596     1394.93616    1634.37061
  1654.0      0.000605     1395.20557    1624.70642
  1668.0      0.000600     1395.47400    1614.77954
  1638.0      0.000611     1395.74133    1604.94348
  1684.0      0.000594     1396.00769    1595.49683
  1633.0      0.000612     1396.27271    1586.65027
  1550.0      0.000645     1396.53699    1578.53528
  1594.0      0.000627     1396.80066    1571.21704
  1589.0      0.000629     1397.06262    1564.70642
  1566.0      0.000639     1397.32446    1558.97339
  1599.0      0.000625     1397.58423    1553.95630
  1566.0      0.000639     1397.84326    1549.57837
  1560.0      0.000641     1398.10193    1545.75378
  1558.0      0.000642     1398.35889    1542.39771
  1552.0      0.000644     1398.61536    1539.43347
  1561.0      0.000641     1398.87024    1536.79382
  1576.0      0.000635     1399.12439    1534.42480
  1520.0      0.000658     1399.37781    1532.28271
  1550.0      0.000645     1399.63025    1530.33313
  1541.0      0.000649     1399.88098    1528.54932
  1565.0      0.000639     1400.13086    1526.91309
  1548.0      0.000646     1400.38000    1525.40857
  1519.0      0.000658     1400.62805    1524.02332
  1551.0      0.000645     1400.87524    1522.74866
  1551.0      0.000645     1401.12061    1521.57507
  1552.0      0.000644     1401.36609    1520.49854
  1577.0      0.000634     1401.60950    1519.51013
  1579.0      0.000633     1401.85229    1518.60693
  1550.0      0.000645     1402.09460    1517.78345
  1510.0      0.000662     1402.33533    1517.03540
  1496.0      0.000668     1402.57507    1516.35938
  1502.0      0.000666     1402.81360    1515.75171
  1555.0      0.000643     1403.05139    1515.21069
  1545.0      0.000647     1403.28809    1514.73193
  1505.0      0.000664     1403.52393    1514.31348
  1487.0      0.000672     1403.75854    1513.95361
  1466.0      0.000682     1403.99194    1513.64929
  1485.0      0.000673     1404.22473    1513.39990
  1520.0      0.000658     1404.45581    1513.20300
  1451.0      0.000689     1404.68665    1513.05762
  1461.0      0.000684     1404.91602    1512.96130
  1501.0      0.000666     1405.14441    1512.91382
  1525.0      0.000656     1405.37134    1512.91443
  1493.0      0.000670     1405.59802    1512.96216
  1508.0      0.000663     1405.82324    1513.05457
  1491.0      0.000671     1406.04749    1513.19312
  1486.0      0.000673     1406.27087    1513.37622
  1487.0      0.000672     1406.49255    1513.60303
  1498.0      0.000668     1406.71375    1513.87378
  1535.0      0.000651     1406.93420    1514.18872
  1518.0      0.000659     1407.15308    1514.54651
  1496.0      0.000668     1407.37061    1514.94702
  1480.0      0.000676     1407.58752    1515.39160
  1494.0      0.000669     1407.80371    1515.87964
  1561.0      0.000641     1408.01843    1516.41089
  1523.0      0.000657     1408.23218    1517.00806
  1524.0      0.000656     1408.44482    1517.62683
  1521.0      0.000657     1408.65662    1518.29126
  1500.0      0.000667     1408.86731    1519.00000
  1458.0      0.000686     1409.07678    1519.75452
  1523.0      0.000657     1409.28503    1520.55505
  1545.0      0.000647     1409.49268    1521.40295
  1467.0      0.000682     1409.69910    1522.29883
  1548.0      0.000646     1409.90442    1523.24329
  1612.0      0.000620     1410.10876    1524.23840
  1577.0      0.000634     1410.31213    1525.28442
  1508.0      0.000663     1410.51428    1526.38220
  1519.0      0.000658     1410.71533    1527.53418
  1514.0      0.000661     1410.91541    1528.74146
  1559.0      0.000641     1411.11462    1530.11292
  1561.0      0.000641     1411.31262    1531.43616
  1528.0      0.000654     1411.50928    1532.81860
  1541.0      0.000649     1411.70508    1534.26428
  1471.0      0.000680     1411.90002    1535.77454
  1485.0      0.000673     1412.09387    1537.35156
  1485.0      0.000673     1412.28650    1538.99707
  1568.0      0.000638     1412.47803    1540.71399
  1617.0      0.000618     1412.66870    1542.50647
  1569.0      0.000637     1412.85852    1544.37622
  1457.0      0.000686     1413.04651    1546.32581
  1505.0      0.000664     1413.23413    1548.36011
  1543.0      0.000648     1413.42017    1550.48193
  1569.0      0.000637     1413.60535    1552.69482
  1539.0      0.000650     1413.78955    1555.00378
  1597.0      0.000626     1413.97302    1557.41309
  1583.0      0.000632     1414.15466    1559.92603
  1545.0      0.000647     1414.33594    1562.54956
  1572.0      0.000636     1414.51575    1565.28772
  1637.0      0.000611     1414.69482    1568.14758
  1572.0      0.000636     1414.87244    1571.13379
  1598.0      0.000626     1415.04932    1574.25476
  1613.0      0.000620     1415.22473    1577.51575
  1609.0      0.000622     1415.39941    1580.92615
  1630.0      0.000613     1415.57288    1584.49280
  1617.0      0.000618     1415.74561    1588.50012
  1603.0      0.000624     1415.91687    1592.40918
  1691.0      0.000591     1416.08704    1596.50391
  1658.0      0.000603     1416.25671    1600.79602
  1633.0      0.000612     1416.42444    1605.29565
  1652.0      0.000605     1416.59167    1610.01709
  1631.0      0.000613     1416.75793    1614.97510
  1601.0      0.000625     1416.92297    1620.18359
  1671.0      0.000598     1417.08667    1625.65918
  1679.0      0.000596     1417.24939    1631.42029
  1684.0      0.000594     1417.41138    1637.48669
  1686.0      0.000593     1417.57214    1643.87903
  1721.0      0.000581     1417.73145    1650.62061
  1678.0      0.000596     1417.89014    1657.73694
  1700.0      0.000588     1418.04749    1665.25586
  1731.0      0.000578     1418.20435    1673.20850
  1737.0      0.000576     1418.35938    1681.62695
  1741.0      0.000574     1418.51379    1690.54980
  1797.0      0.000556     1418.66663    1700.01587
  1785.0      0.000560     1418.81885    1710.07166
  1735.0      0.000576     1418.96985    1720.76624
  1793.0      0.000558     1419.11987    1732.15625
  1872.0      0.000534     1419.26880    1744.30273
  1840.0      0.000543     1419.41687    1757.27454
  1930.0      0.000518     1419.56372    1771.15015
  1899.0      0.000527     1419.70898    1786.01599
  1883.0      0.000531     1419.85352    1801.97351
  1931.0      0.000518     1419.99719    1819.13855
  1954.0      0.000512     1420.13953    1837.64502
  2039.0      0.000490     1420.28101    1857.65601
  2040.0      0.000490     1420.42126    1879.36768
  2068.0      0.000484     1420.56030    1903.02905
  2159.0      0.000463     1420.69910    1928.95667
  2175.0      0.000460     1420.83569    1957.56360
  2148.0      0.000466     1420.97156    1989.39502
  2239.0      0.000447     1421.10632    2025.16638
  2204.0      0.000454     1421.24060    2065.80811
  2273.0      0.000440     1421.37305    2112.50806
  2414.0      0.000414     1421.50476    2166.73853
  2537.0      0.000394     1421.63525    2230.26343
  2667.0      0.000375     1421.76477    2305.10742
  2737.0      0.000365     1421.89307    2393.48071
  2757.0      0.000363     1422.02063    2497.65918
  2979.0      0.0003357    1422.14685    2619.82764
  3217.0      0.0003108    1422.27209    2762.00171
  3344.0      0.0002990    1422.39636    2925.52441
  3500.0      0.0002857    1422.51917    3111.49487
  3763.0      0.0002657    1422.64111    3320.39282
  4049.0      0.0002470    1422.76208    3552.24756
  4535.0      0.0002205    1422.88196    3806.90576
  4956.0      0.0002018    1423.00061    4084.76929
  5209.0      0.0001920    1423.11804    4388.52100
  5696.0      0.0001756    1423.23486    4726.30566
  6084.0      0.0001644    1423.35022    5115.69482
  6700.0      0.0001493    1423.46460    5586.28613
  7380.0      0.0001355    1423.57751    6178.78320
  8011.0      0.0001248    1423.69019    6940.60693
  8671.0      0.0001153    1423.80103    7919.82520
  9542.0      0.0001048    1423.91138    9158.65918
  10795.0     0.0000926    1424.02014    10686.66699
  12474.0     0.0000802    1424.12830    12513.12109
  14408.0     0.0000694    1424.23511    14617.92676
  17170.0     0.0000582    1424.34058    16940.19336
  19285.0     0.0000519    1424.44531    19365.43555
  21561.0     0.0000464    1424.54883    21719.49219
  24450.0     0.0000409    1424.65137    23789.44727
  25910.0     0.0000386    1424.75293    25386.54297
  26818.0     0.0000373    1424.85291    26419.73633
  27337.0     0.0000366    1424.95227    26909.33984
  27020.0     0.0000370    1425.05054    26924.52734
  26452.0     0.0000378    1425.14758    26513.30078
  25928.0     0.0000386    1425.24365    25685.76953
  25053.0     0.0000399    1425.33850    24447.99219
  23497.0     0.0000426    1425.43237    22844.40820
  21455.0     0.0000466    1425.52515    20970.19141
  19240.0     0.0000520    1425.61719    18948.43945
  16864.0     0.0000593    1425.70715    16897.32227
  14567.0     0.0000686    1425.79688    14909.94238
  12626.0     0.0000792    1425.88538    13050.24121
  10677.0     0.0000937    1425.97266    11357.22559
  8947.0      0.0001118    1426.05884    9850.87695
  7528.0      0.0001328    1426.14404    8536.99219
  6444.0      0.0001552    1426.22827    7410.83398
  5679.0      0.0001761    1426.31091    6460.11768
  5087.0      0.0001966    1426.39331    5667.52295
  4593.0      0.0002177    1426.47400    5013.19238
  4140.0      0.0002415    1426.55359    4476.62354
  3753.0      0.0002665    1426.63245    4038.22217
  3383.0      0.0002956    1426.71008    3680.30298
  3105.0      0.0003221    1426.78674    3387.58887
  2979.0      0.0003357    1426.86194    3147.32910
  2751.0      0.000364     1426.93665    2949.13818
  2545.0      0.000393     1427.00940    2784.68970
  2368.0      0.000422     1427.08179    2647.36621
  2310.0      0.000433     1427.15332    2531.92139
  2244.0      0.000446     1427.22290    2434.18359
  2149.0      0.000465     1427.29199    2350.82764
  2080.0      0.000481     1427.35999    2279.18921
  1999.0      0.000500     1427.42664    2217.12939
  1969.0      0.000508     1427.49231    2162.93066
  1922.0      0.000520     1427.55713    2115.21191
  1893.0      0.000528     1427.62073    2072.86719
  1834.0      0.000545     1427.68311    2035.00940
  1841.0      0.000543     1427.74463    2000.92993
  1834.0      0.000545     1427.80493    1970.06140
  1773.0      0.000564     1427.86401    1941.94788
  1745.0      0.000573     1427.92212    1916.30212
  1750.0      0.000571     1427.97949    1892.66321
  1772.0      0.000564     1428.03552    1870.86536
  1746.0      0.000573     1428.09033    1850.70422
  1660.0      0.000602     1428.14441    1832.00879
  1604.0      0.000623     1428.19702    1814.63171
  1651.0      0.000606     1428.24878    1798.44861
  1673.0      0.000598     1428.29932    1783.34924
  1613.0      0.000620     1428.34888    1769.23828
  1616.0      0.000619     1428.39734    1756.03101
  1574.0      0.000635     1428.44470    1743.65186
  1563.0      0.000640     1428.49084    1732.03381
  1656.0      0.000604     1428.53625    1721.11731
  1561.0      0.000641     1428.58057    1710.84607
  1528.0      0.000654     1428.62341    1701.17261
  1626.0      0.000615     1428.66577    1692.05188
  1611.0      0.000621     1428.70654    1683.44238
  1512.0      0.000661     1428.74622    1675.30847
  1592.0      0.000628     1428.78516    1667.61646
  1598.0      0.000626     1428.82288    1660.33643
  1607.0      0.000622     1428.85925    1653.43860
  1594.0      0.000627     1428.89502    1646.89880
  1548.0      0.000646     1428.92932    1640.69226
  1510.0      0.000662     1428.96265    1634.79871
  1526.0      0.000655     1428.99512    1629.19775
  1547.0      0.000646     1429.02637    1623.87061
  1572.0      0.000636     1429.05664    1618.80139
  1547.0      0.000646     1429.08606    1613.97375
  1498.0      0.000668     1429.11365    1609.37256
  1522.0      0.000657     1429.14063    1604.98621
  1535.0      0.000651     1429.16675    1600.80127
  1503.0      0.000665     1429.19153    1596.80664
  1563.0      0.000640     1429.21521    1592.99084
  1560.0      0.000641     1429.23792    1589.34534
  1441.0      0.000694     1429.25952    1585.85999
  1453.0      0.000688     1429.28015    1582.52710
  1480.0      0.000676     1429.29944    1579.33765
  1588.0      0.000630     1429.31775    1576.28442
  1560.0      0.000641     1429.33521    1577.82507
  1596.0      0.000627     1429.35144    1575.04492
  1629.0      0.000614     1429.36682    1572.38171
  1611.0      0.000621     1429.38110    1569.83020
  1554.0      0.000644     1429.39404    1567.38489
  1484.0      0.000674     1429.40564    1565.04004
  1518.0      0.000659     1429.41663    1562.79272
  1553.0      0.000644     1429.42664    1560.63696
  1543.0      0.000648     1429.43542    1558.57007
  1494.0      0.000669     1429.44324    1556.58716
  1472.0      0.000679     1429.44983    1554.68469
  1471.0      0.000680     1429.45569    1552.86023
  1470.0      0.000680     1429.46008    1551.10950
  1463.0      0.000684     1429.46362    1549.43042
  1452.0      0.000689     1429.46606    1547.81934
  1443.0      0.000693     1429.46729    1546.27368
  1494.0      0.000669     1429.46777    1544.79163
  1509.0      0.000663     1429.46692    1543.37085
  1490.0      0.000671     1429.46521    1542.00842
  1519.0      0.000658     1429.46216    1540.70251
  1517.0      0.000659     1429.45825    1539.45190
  1565.0      0.000639     1429.45313    1538.25464
  1566.0      0.000639     1429.44739    1537.10791
  1491.0      0.000671     1429.44019    1536.01147
  1454.0      0.000688     1429.43188    1534.96326
  1501.0      0.000666     1429.42273    1533.96216
  1493.0      0.000670     1429.41223    1533.01538
  1433.0      0.000698     1429.40100    1532.10425
  1484.0      0.000674     1429.38843    1531.23608
  1486.0      0.000673     1429.37500    1530.41077
  1532.0      0.000653     1429.36035    1529.62622
  1506.0      0.000664     1429.34485    1528.88721
  1453.0      0.000688     1429.32849    1528.18335
  1497.0      0.000668     1429.31067    1527.51843
  1553.0      0.000644     1429.29163    1526.89209
  1555.0      0.000643     1429.27173    1526.30359
  1491.0      0.000671     1429.25110    1525.75269
  1422.0      0.000703     1429.22888    1525.23889
  1505.0      0.000664     1429.20605    1524.76233
  1462.0      0.000684     1429.18201    1524.32117
  1501.0      0.000666     1429.15723    1523.91724
  1534.0      0.000652     1429.13110    1523.54968
  1540.0      0.000649     1429.10388    1523.21790
  1506.0      0.000664     1429.07568    1522.92261
  1490.0      0.000671     1429.04639    1522.66431
  1452.0      0.000689     1429.01599    1522.44250
  1471.0      0.000680     1428.98486    1522.25903
  1484.0      0.000674     1428.95239    1522.11316
  1456.0      0.000687     1428.91858    1522.00488
  1478.0      0.000677     1428.88440    1521.93713
  1508.0      0.000663     1428.84875    1521.90955
  1439.0      0.000695     1428.81201    1521.92285
  1393.0      0.000718     1428.77454    1521.97974
  1359.0      0.000736     1428.73621    1522.08069
  1379.0      0.000725     1428.69617    1522.22754
  1501.0      0.000666     1428.65527    1522.42212
  1464.0      0.000683     1428.61353    1522.66797
  1390.0      0.000719     1428.57092    1522.96619
  1500.0      0.000667     1428.52673    1523.32104
  1566.0      0.000639     1428.48157    1523.73535
  1499.0      0.000667     1428.43579    1524.21313
  1455.0      0.000687     1428.38867    1524.75940
  1467.0      0.000682     1428.34094    1525.37939
  1426.0      0.000701     1428.29175    1526.38184
  1525.0      0.000656     1428.24170    1527.16980
  1551.0      0.000645     1428.19043    1528.05420
  1540.0      0.000649     1428.13843    1529.04468
  1542.0      0.000649     1428.08533    1530.15332
  1561.0      0.000641     1428.03076    1531.39453
  1490.0      0.000671     1427.97571    1532.78943
  1469.0      0.000681     1427.91907    1534.36218
  1505.0      0.000664     1427.86194    1536.14941
  1544.0      0.000648     1427.80334    1538.19934
  1583.0      0.000632     1427.74426    1540.58948
  1581.0      0.000633     1427.68359    1543.42664
  1486.0      0.000673     1427.62219    1546.87439
  1479.0      0.000676     1427.55994    1551.16699
  1514.0      0.000661     1427.49609    1556.63184
  1586.0      0.000631     1427.43176    1563.71509
  1507.0      0.000664     1427.36646    1572.98706
  1484.0      0.000674     1427.29968    1585.14270
  1558.0      0.000642     1427.23206    1600.96692
  1587.0      0.000630     1427.16370    1621.27368
  1601.0      0.000625     1427.09387    1646.79834
  1619.0      0.000618     1427.02307    1678.06873
  1604.0      0.000623     1426.95154    1715.24646
  1610.0      0.000621     1426.87891    1757.95483
  1639.0      0.000610     1426.80493    1805.10168
  1709.0      0.000585     1426.73047    1854.67981
  1748.0      0.000572     1426.65442    1903.54236
  1771.0      0.000565     1426.57788    1947.27466
  1842.0      0.000543     1426.49988    1980.48145
  1743.0      0.000574     1426.42090    1997.95068
  1751.0      0.000571     1426.34094    1996.59656
  1818.0      0.000550     1426.26050    1976.96741
  1833.0      0.000546     1426.17834    1942.95984
  1785.0      0.000560     1426.09521    1900.02124
  1683.0      0.000594     1426.01172    1853.34949
  1628.0      0.000614     1425.92639    1807.00769
  1628.0      0.000614     1425.84070    1763.80713
  1670.0      0.000599     1425.75366    1725.48096
  1607.0      0.000622     1425.66577    1692.90576
  1525.0      0.000656     1425.57678    1666.29529
  1545.0      0.000647     1425.48694    1645.37598
  1555.0      0.000643     1425.39575    1629.55286
  1641.0      0.000609     1425.30408    1618.06506
  1616.0      0.000619     1425.21094    1610.10669
  1590.0      0.000629     1425.11694    1604.92200
  1597.0      0.000626     1425.02209    1601.85962
  1583.0      0.000632     1424.92627    1600.39441
  1580.0      0.000633     1424.82910    1600.12671
  1569.0      0.000637     1424.73108    1600.76892
  1574.0      0.000635     1424.63220    1602.12207
  1531.0      0.000653     1424.53235    1604.05542
  1565.0      0.000639     1424.43127    1606.48364
  1550.0      0.000645     1424.32922    1609.35645
  1575.0      0.000635     1424.22632    1612.64478
  1617.0      0.000618     1424.12256    1616.33557
  1642.0      0.000609     1424.01721    1620.42456
  1633.0      0.000612     1423.91138    1624.91626
  1632.0      0.000613     1423.80469    1629.81921
  1631.0      0.000613     1423.69653    1635.14832
  1671.0      0.000598     1423.58752    1640.92212
  1713.0      0.000584     1423.47815    1647.16443
  1675.0      0.000597     1423.36719    1653.90186
  1652.0      0.000605     1423.25513    1661.16650
  1672.0      0.000598     1423.14197    1668.99548
  1690.0      0.000592     1423.02832    1677.43188
  1664.0      0.000601     1422.91345    1686.52319
  1697.0      0.000589     1422.79773    1696.32434
  1710.0      0.000585     1422.68091    1706.89697
  1758.0      0.000569     1422.56311    1718.31152
  1753.0      0.000570     1422.44434    1730.64795
  1752.0      0.000571     1422.32471    1743.99756
  1774.0      0.000564     1422.20386    1758.46448
  1770.0      0.000565     1422.08203    1774.16687
  1843.0      0.000543     1421.95935    1791.24390
  1913.0      0.000523     1421.83582    1809.85510
  1947.0      0.000514     1421.71118    1830.18665
  1996.0      0.000501     1421.58545    1852.45654
  2038.0      0.000491     1421.45911    1876.92468
  2112.0      0.000473     1421.33154    1903.89990
  2137.0      0.000468     1421.20313    1933.75415
  2159.0      0.000463     1421.07361    1967.20874
  2204.0      0.000454     1420.94299    2004.28003
  2251.0      0.000444     1420.81152    2045.93274
  2256.0      0.000443     1420.67896    2093.03833
  2355.0      0.000425     1420.54578    2146.74487
  2482.0      0.000403     1420.41162    2208.57886
  2594.0      0.000386     1420.27625    2280.62183
  2789.0      0.000359     1420.13977    2363.31470
  2870.0      0.0003484    1420.00256    2465.72266
  3092.0      0.0003234    1419.86450    2591.19336
  3177.0      0.0003148    1419.72546    2747.90747
  3485.0      0.0002869    1419.58545    2947.12939
  3867.0      0.0002586    1419.44421    3203.92700
  4162.0      0.0002403    1419.30237    3537.70508
  4553.0      0.0002196    1419.15906    3972.30225
  5248.0      0.0001905    1419.01526    4535.36426
  5824.0      0.0001717    1418.87024    5256.69727
  6529.0      0.0001532    1418.72437    6165.43262
  7576.0      0.0001320    1418.57788    7285.99512
  8806.0      0.0001136    1418.42993    8633.10449
  10182.0     0.0000982    1418.28137    10206.19141
  11965.0     0.0000836    1418.13196    11983.59961
  13802.0     0.0000725    1417.98108    13916.59961
  15752.0     0.0000635    1417.82983    15922.95801
  17795.0     0.0000562    1417.67725    17880.35938
  19682.0     0.0000508    1417.52380    19623.30078
  21619.0     0.0000463    1417.36938    20953.80469
  23365.0     0.0000428    1417.21423    21679.50977
  23481.0     0.0000426    1417.05811    21677.34961
  22389.0     0.0000447    1416.90063    20947.59180
  20715.0     0.0000483    1416.74255    19613.33984
  19117.0     0.0000523    1416.58362    17867.32813
  16344.0     0.0000612    1416.42346    15907.70898
  13734.0     0.0000728    1416.26270    13900.04785
  11238.0     0.0000890    1416.10095    11966.64648
  9302.0      0.0001075    1415.93848    10189.66016
  7785.0      0.0001285    1415.77454    8617.70801
  6670.0      0.0001499    1415.60974    7272.35547
  5761.0      0.0001736    1415.44421    6154.04883
  4919.0      0.0002033    1415.27783    5247.96826
  4375.0      0.0002286    1415.11023    4529.57959
  3819.0      0.0002618    1414.94189    3969.65942
  3473.0      0.0002879    1414.77258    3538.31323
  3151.0      0.0003174    1414.60229    3207.83008
  2930.0      0.0003413    1414.43152    2954.31616
  2765.0      0.000362     1414.25940    2758.33374
  2527.0      0.000396     1414.08643    2605.66797
  2356.0      0.000424     1413.91248    2483.32544
  2294.0      0.000436     1413.73743    2384.00562
  2215.0      0.000451     1413.56177    2301.91016
  2122.0      0.000471     1413.38525    2232.96167
  2029.0      0.000493     1413.20752    2174.29224
  1972.0      0.000507     1413.02930    2123.86841
  1973.0      0.000507     1412.84973    2080.21704
  1913.0      0.000523     1412.66956    2042.25635
  1929.0      0.000518     1412.48840    2009.17053
  1867.0      0.000536     1412.30615    1980.34595
  1821.0      0.000549     1412.12317    1955.32349
  1872.0      0.000534     1411.93921    1933.77319
  1803.0      0.000555     1411.75464    1915.48999
  1808.0      0.000553     1411.56897    1900.39563
  1801.0      0.000555     1411.38220    1888.56140
  1865.0      0.000536     1411.19458    1880.23547
  1857.0      0.000539     1411.00635    1875.89148
  1795.0      0.000557     1410.81689    1876.27820
  1820.0      0.000549     1410.62634    1882.47974
  1780.0      0.000562     1410.43542    1895.96191
  1836.0      0.000545     1410.24365    1918.59680
  1880.0      0.000532     1410.05066    1952.66870
  1949.0      0.000513     1409.85681    2000.68250
  1997.0      0.000501     1409.66223    2065.35986
  2118.0      0.000472     1409.46680    2149.27490
  2165.0      0.000462     1409.27002    2254.53345
  2272.0      0.000440     1409.07275    2382.38110
  2430.0      0.000412     1408.87427    2532.74780
  2593.0      0.000386     1408.67554    2703.81201
  2829.0      0.000353     1408.47571    2891.54663
  2927.0      0.0003416    1408.27466    3089.26782
  3155.0      0.0003170    1408.07288    3287.16138
  3504.0      0.0002854    1407.87024    3471.94702
  3609.0      0.0002771    1407.66663    3627.18774
  3799.0      0.0002632    1407.46204    3735.13599
  4027.0      0.0002483    1407.25684    3780.67114
  4169.0      0.0002399    1407.05066    3756.25757
  4084.0      0.0002449    1406.84375    3664.95190
  3806.0      0.0002627    1406.63574    3519.08228
  3577.0      0.0002796    1406.42688    3335.83179
  3151.0      0.0003174    1406.21753    3132.51758
  2901.0      0.0003447    1406.00671    2923.86255
  2536.0      0.000394     1405.79553    2721.13013
  2352.0      0.000425     1405.58325    2532.26782
  2187.0      0.000457     1405.37036    2362.35596
  2058.0      0.000486     1405.15613    2214.07471
  1989.0      0.000503     1404.94165    2088.15112
  1931.0      0.000518     1404.72559    1983.80420
  1923.0      0.000520     1404.50891    1899.19067
  1869.0      0.000535     1404.29175    1831.82910
  1810.0      0.000552     1404.07324    1778.97070
  1751.0      0.000571     1403.85437    1736.94238
  1718.0      0.000582     1403.63428    1705.15869
  1655.0      0.000604     1403.41382    1680.52258
  1644.0      0.000608     1403.19189    1661.28308
  1532.0      0.000653     1402.96924    1646.07227
  1597.0      0.000626     1402.74622    1633.86011
  1593.0      0.000628     1402.52173    1623.89832
  1597.0      0.000626     1402.29688    1615.66431
  1528.0      0.000654     1402.07104    1608.80176
  1584.0      0.000631     1401.84436    1603.08691
  1558.0      0.000642     1401.61621    1598.39465
  1538.0      0.000650     1401.38818    1594.68738
  1545.0      0.000647     1401.15894    1592.00232
  1546.0      0.000647     1400.92871    1590.46167
  1562.0      0.000640     1400.69812    1590.27173
  1519.0      0.000658     1400.46631    1591.72754
  1565.0      0.000639     1400.23352    1595.20728
  1597.0      0.000626     1399.99988    1601.15051
  1547.0      0.000646     1399.76611    1610.01538
  1585.0      0.000631     1399.53076    1622.21033
  1536.0      0.000651     1399.29492    1638.01318
  1597.0      0.000626     1399.05798    1657.46680
  1634.0      0.000612     1398.82068    1680.27234
  1680.0      0.000595     1398.58215    1705.66919
  1639.0      0.000610     1398.34314    1732.29846
  1785.0      0.000560     1398.10266    1758.05408
  1789.0      0.000559     1397.86206    1780.04468
  1746.0      0.000573     1397.62048    1794.92285
  1757.0      0.000569     1397.37781    1799.85437
  1811.0      0.000552     1397.13464    1793.79102
  1791.0      0.000558     1396.89050    1778.03699
  1713.0      0.000584     1396.64551    1755.55798
  1719.0      0.000582     1396.39978    1729.69800
  1697.0      0.000589     1396.15344    1703.28601
  1633.0      0.000612     1395.90613    1678.35486
  1570.0      0.000637     1395.65771    1656.20642
  1575.0      0.000635     1395.40918    1637.56482
  1595.0      0.000627     1395.15930    1622.70630
  1616.0      0.000619     1394.90857    1611.58423
  1563.0      0.000640     1394.65735    1603.93311
  1557.0      0.000642     1394.40515    1599.37329
  1542.0      0.000649     1394.15234    1597.49854
  1571.0      0.000637     1393.89844    1597.94409
  1566.0      0.000639     1393.64404    1600.44031
  1579.0      0.000633     1393.38879    1604.84888
  1573.0      0.000636     1393.13245    1611.18896
  1561.0      0.000641     1392.87524    1619.67749
  1570.0      0.000637     1392.61755    1630.76550
  1679.0      0.000596     1392.35950    1645.20020
  1670.0      0.000599     1392.09998    1664.09985
  1740.0      0.000575     1391.84021    1689.03894
  1765.0      0.000567     1391.57922    1722.12329
  1831.0      0.000546     1391.31750    1766.03894
  1834.0      0.000545     1391.05518    1824.03674
  1892.0      0.000529     1390.79211    1899.82227
  2056.0      0.000486     1390.52795    1997.31580
  2067.0      0.000484     1390.26355    2120.28076
  2085.0      0.000480     1389.99805    2271.80444
  2317.0      0.000432     1389.73132    2453.68896
  2587.0      0.000387     1389.46472    2665.77856
  2725.0      0.000367     1389.19702    2905.29761
  2781.0      0.000360     1388.92798    3166.09253
  3030.0      0.0003300    1388.65857    3438.05542
  3316.0      0.0003016    1388.38879    3706.33057
  3710.0      0.0002695    1388.11780    3950.94653
  3861.0      0.0002590    1387.84619    4147.71289
  4079.0      0.0002452    1387.57385    4271.86328
  4277.0      0.0002338    1387.30090    4304.79443
  4294.0      0.0002329    1387.02673    4241.13330
  4201.0      0.0002380    1386.75220    4091.06372
  4006.0      0.0002496    1386.47668    3876.31519
  3700.0      0.0002703    1386.20068    3621.47241
  3322.0      0.0003010    1385.92371    3349.90967
  2900.0      0.0003448    1385.64587    3079.96191
  2532.0      0.000395     1385.36768    2824.89722
  2298.0      0.000435     1385.08850    2593.47583
  2207.0      0.000453     1384.80835    2390.66577
  2032.0      0.000492     1384.52783    2218.34106
  1973.0      0.000507     1384.24658    2075.95142
  1866.0      0.000536     1383.96436    1961.20581
  1815.0      0.000551     1383.68127    1870.73059
  1773.0      0.000564     1383.39783    1800.65588
  1775.0      0.000563     1383.11340    1747.08557
  1728.0      0.000579     1382.82825    1706.42993
  1764.0      0.000567     1382.54285    1675.59741
  1748.0      0.000572     1382.25623    1652.06775
  1774.0      0.000564     1381.96924    1634.38428
  1804.0      0.000554     1381.68103    1620.08081
  1924.0      0.000520     1381.39209    1608.59827
  1951.0      0.000513     1381.10278    1599.19214
  2013.0      0.000497     1380.81262    1591.34619
  2115.0      0.000473     1380.52173    1584.70483
  2260.0      0.000442     1380.23010    1579.02563
  2385.0      0.000419     1379.93787    1574.13574
  2426.0      0.000412     1379.64465    1569.91260
  2285.0      0.000438     1379.35144    1566.26453
  2165.0      0.000462     1379.05664    1563.12085
  2005.0      0.000499     1378.76172    1560.42517
  1835.0      0.000545     1378.46545    1558.13159
  1744.0      0.000573     1378.16895    1556.20178
  1694.0      0.000590     1377.87146    1554.60498
  1621.0      0.000617     1377.57385    1553.31250
  1591.0      0.000629     1377.27515    1552.30103
  1575.0      0.000635     1376.97559    1551.55029
  1501.0      0.000666     1376.67554    1551.04431
  1528.0      0.000654     1376.37427    1550.76819
  1553.0      0.000644     1376.07312    1550.71069
  1555.0      0.000643     1375.77087    1550.86060
  1464.0      0.000683     1375.46826    1551.20898
  1526.0      0.000655     1375.16455    1551.74866
  1515.0      0.000660     1374.86023    1552.47449
  1526.0      0.000655     1374.55530    1553.38220
  1450.0      0.000690     1374.24939    1554.46692
  1462.0      0.000684     1373.94348    1555.72815
  1505.0      0.000664     1373.63623    1557.16223
  1573.0      0.000636     1373.32849    1558.77063
  1526.0      0.000655     1373.02051    1560.55334
  1528.0      0.000654     1372.71106    1562.51062
  1538.0      0.000650     1372.40186    1564.64575
  1451.0      0.000689     1372.09106    1566.95911
  1416.0      0.000706     1371.77991    1569.45764
  1521.0      0.000657     1371.46814    1572.14294
  1460.0      0.000685     1371.15625    1575.02246
  1448.0      0.000691     1370.84290    1578.09949
  1515.0      0.000660     1370.52905    1581.38269
  1545.0      0.000647     1370.21436    1584.87915
  1539.0      0.000650     1369.89929    1588.59863
  1514.0      0.000661     1369.58374    1592.54932
  1532.0      0.000653     1369.26746    1596.74292
  1515.0      0.000660     1368.95020    1601.19165
  1482.0      0.000675     1368.63269    1605.90771
  1536.0      0.000651     1368.31421    1610.90662
  1606.0      0.000623     1367.99548    1616.20422
  1604.0      0.000623     1367.67529    1621.81812
  1672.0      0.000598     1367.35510    1627.76843
  1684.0      0.000594     1367.03406    1634.07617
  1664.0      0.000601     1366.71240    1640.76624
  1666.0      0.000600     1366.39038    1647.86633
  1659.0      0.000603     1366.06726    1655.40527
  1618.0      0.000618     1365.74365    1663.41968
  1671.0      0.000598     1365.41943    1671.94946
  1690.0      0.000592     1365.09460    1681.04175
  1660.0      0.000602     1364.76904    1690.75391
  1671.0      0.000598     1364.44299    1701.15662
  1716.0      0.000583     1364.11633    1712.33765
  1774.0      0.000564     1363.78894    1724.40771
  1779.0      0.000562     1363.46094    1737.51172
  1797.0      0.000556     1363.13220    1751.83777
  1817.0      0.000550     1362.80298    1767.63074
  1869.0      0.000535     1362.47302    1783.55408
  1939.0      0.000516     1362.14246    1803.34155
  1862.0      0.000537     1361.81128    1825.86743
  1913.0      0.000523     1361.47961    1851.81250
  1978.0      0.000506     1361.14709    1882.02698
  2083.0      0.000480     1360.81409    1917.55774
  2116.0      0.000473     1360.48022    1959.66162
  2186.0      0.000457     1360.14612    2009.81958
  2206.0      0.000453     1359.81152    2069.72437
  2190.0      0.000457     1359.47607    2141.25684
  2358.0      0.000424     1359.13989    2226.43750
  2406.0      0.000416     1358.80322    2327.34814
  2541.0      0.000394     1358.46594    2446.02490
  2640.0      0.000379     1358.12769    2584.32349
  2791.0      0.000358     1357.78967    2743.76782
  2878.0      0.0003475    1357.45068    2925.36743
  3098.0      0.0003228    1357.11060    3129.44800
  3251.0      0.0003076    1356.77026    3355.47070
  3460.0      0.0002890    1356.42957    3601.87012
  3692.0      0.0002709    1356.08826    3865.90869
  3871.0      0.0002583    1355.74634    4143.55420
  4156.0      0.0002406    1355.40332    4429.37109
  4419.0      0.0002263    1355.06006    4716.43848
  4721.0      0.0002118    1354.71655    4996.31982
  4946.0      0.0002022    1354.37207    5259.17139
  5051.0      0.0001980    1354.02686    5494.11914
  5418.0      0.0001846    1353.68140    5690.06592
  5655.0      0.0001768    1353.33533    5837.00684
  5835.0      0.0001714    1352.98853    5927.69092
  6003.0      0.0001666    1352.64111    5959.14697
  6020.0      0.0001661    1352.29333    5933.44336
  5959.0      0.0001678    1351.94495    5857.36768
  5882.0      0.0001700    1351.59595    5741.15967
  5757.0      0.0001737    1351.24597    5596.86914
  5570.0      0.0001795    1350.89600    5436.92285
  5194.0      0.0001925    1350.54578    5273.17432
  5106.0      0.0001958    1350.19385    5116.47559
  5242.0      0.0001908    1349.84216    4976.64111
  5215.0      0.0001918    1349.48975    4862.66797
  5232.0      0.0001911    1349.13672    4783.17676
  5392.0      0.0001855    1348.78333    4747.07520
  5639.0      0.0001773    1348.42920    4764.51465
  5846.0      0.0001711    1348.07471    4848.43750
  6207.0      0.0001611    1347.71924    5015.30273
  6871.0      0.0001455    1347.36340    5288.55615
  7629.0      0.0001311    1347.00708    5699.82422
  8334.0      0.0001200    1346.65063    6291.08447
  9124.0      0.0001096    1346.29309    7115.76855
  10261.0     0.0000975    1345.93542    8238.29590
  11567.0     0.0000865    1345.57666    9731.26855
  13447.0     0.0000744    1345.21753    11669.63379
  15707.0     0.0000637    1344.85840    14121.67969
  18550.0     0.0000539    1344.49829    17137.08008
  21751.0     0.0000460    1344.13757    20733.02344
  25475.0     0.0000393    1343.77612    24879.26367
  28985.0     0.00003450   1343.41418    29482.75000
  34276.0     0.00002917   1343.05237    34371.16406
  39361.0     0.00002541   1342.68933    39274.97266
  44461.0     0.00002249   1342.32642    43813.32422
  50205.0     0.00001992   1341.96252    47504.39453
  54054.0     0.00001850   1341.59827    49836.78516
  55803.0     0.00001792   1341.23340    50419.10156
  55102.0     0.00001815   1340.86829    49143.31641
  51616.0     0.00001937   1340.50220    46237.07422
  45925.0     0.00002177   1340.13550    42157.08203
  38770.0     0.00002579   1339.76917    37417.21484
  32375.0     0.00003089   1339.40161    32465.80859
  26559.0     0.0000377    1339.03345    27641.16992
  21659.0     0.0000462    1338.66516    23174.05469
  17643.0     0.0000567    1338.29639    19204.53711
  15035.0     0.0000665    1337.92676    15799.55176
  12553.0     0.0000797    1337.55688    12968.83203
  10348.0     0.0000966    1337.18640    10680.10938
  8799.0      0.0001136    1336.81543    8873.75488
  7577.0      0.0001320    1336.44397    7476.11768
  6629.0      0.0001509    1336.07214    6410.50098
  5790.0      0.0001727    1335.69995    5605.07568
  5353.0      0.0001868    1335.32666    4997.62500
  4727.0      0.0002116    1334.95325    4537.51953
  4391.0      0.0002277    1334.57935    4185.64014
  4129.0      0.0002422    1334.20496    3913.03735
  3765.0      0.0002656    1333.83020    3699.02490
  3539.0      0.0002826    1333.45483    3529.17114
  3299.0      0.0003031    1333.07922    3393.52075
  3130.0      0.0003195    1332.70264    3285.15283
  2986.0      0.0003349    1332.32617    3199.14893
  2962.0      0.0003376    1331.94885    3131.97144
  2920.0      0.0003425    1331.57092    3081.20654
  2793.0      0.000358     1331.19250    3045.47852
  2733.0      0.000366     1330.81409    3024.24390
  2835.0      0.000353     1330.43494    3017.39136
  2785.0      0.000359     1330.05530    3024.77466
  2657.0      0.000376     1329.67529    3045.86938
  2753.0      0.000363     1329.29480    3079.58130
  2861.0      0.0003495    1328.91357    3124.16992
  2799.0      0.000357     1328.53223    3177.19995
  2830.0      0.000353     1328.15039    3235.52295
  2879.0      0.0003473    1327.76794    3295.26489
  2952.0      0.0003388    1327.38501    3351.87207
  3103.0      0.0003223    1327.00171    3400.25854
  3106.0      0.0003220    1326.61804    3435.13330
  3208.0      0.0003117    1326.23389    3451.54102
  3215.0      0.0003110    1325.84900    3445.59302
  3145.0      0.0003180    1325.46411    3415.16016
  3224.0      0.0003102    1325.07861    3360.29272
  3018.0      0.0003313    1324.69275    3283.13867
  2862.0      0.0003494    1324.30615    3187.42432
  2846.0      0.000351     1323.91943    3077.72632
  2671.0      0.000374     1323.53210    2958.79175
  2463.0      0.000406     1323.14429    2835.06641
  2327.0      0.000430     1322.75623    2710.44458
  2192.0      0.000456     1322.36780    2588.17896
  2084.0      0.000480     1321.97852    2470.86279
  2047.0      0.000489     1321.58899    2360.46899
  1995.0      0.000501     1321.19958    2258.38770
  1837.0      0.000544     1320.80920    2165.47803
  1806.0      0.000554     1320.41809    2082.13184
  1810.0      0.000552     1320.02747    2008.34082
  1692.0      0.000591     1319.63574    1943.76855
  1722.0      0.000581     1319.24377    1887.83301
  1673.0      0.000598     1318.85107    1839.78076
  1580.0      0.000633     1318.45862    1798.76099
  1546.0      0.000647     1318.06519    1763.88342
  1551.0      0.000645     1317.67163    1734.27332
  1550.0      0.000645     1317.27783    1709.10547
  1568.0      0.000638     1316.88330    1687.63110
  1517.0      0.000659     1316.48853    1669.19324
  1485.0      0.000673     1316.09326    1653.22729
  1477.0      0.000677     1315.69751    1639.26453
  1431.0      0.000699     1315.30127    1626.92078
  1409.0      0.000710     1314.90503    1615.88818
  1427.0      0.000701     1314.50793    1605.92322
  1472.0      0.000679     1314.11096    1596.83838
  1500.0      0.000667     1313.71338    1588.48584
  1463.0      0.000684     1313.31531    1580.75330
  1414.0      0.000707     1312.91711    1573.55420
  1365.0      0.000733     1312.51807    1566.81946
  1456.0      0.000687     1312.11902    1560.49634
  1488.0      0.000672     1311.71936    1554.54138
  1453.0      0.000688     1311.31934    1548.91748
  1469.0      0.000681     1310.91931    1543.59375
  1515.0      0.000660     1310.51855    1538.54187
  1419.0      0.000705     1310.11743    1533.73743
  1420.0      0.000704     1309.71594    1529.15833
  1392.0      0.000718     1309.31409    1524.79089
  1361.0      0.000735     1308.91187    1520.62061
  1491.0      0.000671     1308.50928    1516.64026
  1442.0      0.000693     1308.10645    1512.84656
  1433.0      0.000698     1307.70325    1509.23389
  1322.0      0.000756     1307.29956    1505.79944
  1342.0      0.000745     1306.89551    1502.54114
  1370.0      0.000730     1306.49146    1499.45483
  1382.0      0.000724     1306.08606    1496.53503
  1449.0      0.000690     1305.68140    1493.78149
  1423.0      0.000703     1305.27600    1491.18738
  1438.0      0.000695     1304.87036    1488.74963
  1372.0      0.000729     1304.46411    1486.46338
  1380.0      0.000725     1304.05774    1484.32593
  1382.0      0.000724     1303.65088    1482.33252
  1447.0      0.000691     1303.24329    1480.49072
  1443.0      0.000693     1302.83606    1478.77832
  1463.0      0.000684     1302.42822    1477.20154
  1412.0      0.000708     1302.01990    1475.75940
  1411.0      0.000709     1301.61157    1474.45081
  1397.0      0.000716     1301.20264    1473.27417
  1398.0      0.000715     1300.79358    1472.22974
  1425.0      0.000702     1300.38367    1471.31763
  1412.0      0.000708     1299.97424    1470.53992
  1410.0      0.000709     1299.56360    1469.89587
  1423.0      0.000703     1299.15320    1469.38904
  1450.0      0.000690     1298.74243    1469.02161
  1468.0      0.000681     1298.33118    1468.79700
  1450.0      0.000690     1297.91992    1468.71814
  1452.0      0.000689     1297.50793    1468.78967
  1400.0      0.000714     1297.09570    1469.01672
  1414.0      0.000707     1296.68335    1469.40454
  1439.0      0.000695     1296.27039    1469.96045
  1434.0      0.000697     1295.85742    1470.69141
  1463.0      0.000684     1295.44446    1471.60583
  1393.0      0.000718     1295.03064    1472.71277
  1428.0      0.000700     1294.61621    1474.02295
  1429.0      0.000700     1294.20203    1475.54834
  1499.0      0.000667     1293.78760    1477.30237
  1578.0      0.000634     1293.37268    1479.30017
  1485.0      0.000673     1292.95728    1481.55908
  1474.0      0.000678     1292.54187    1484.09888
  1485.0      0.000673     1292.12610    1486.94299
  1486.0      0.000673     1291.71008    1490.11829
  1505.0      0.000664     1291.29370    1493.65759
  1487.0      0.000672     1290.87708    1497.63818
  1482.0      0.000675     1290.46033    1502.03601
  1480.0      0.000676     1290.04248    1506.95178
  1587.0      0.000630     1289.62524    1512.47070
  1573.0      0.000636     1289.20740    1518.70081
  1553.0      0.000644     1288.78906    1525.78992
  1593.0      0.000628     1288.37073    1533.93201
  1587.0      0.000630     1287.95215    1543.38599
  1612.0      0.000620     1287.53333    1554.49463
  1659.0      0.000603     1287.11377    1566.23694
  1732.0      0.000577     1286.69482    1582.12756
  1715.0      0.000583     1286.27441    1601.42236
  1748.0      0.000572     1285.85474    1625.02820
  1818.0      0.000550     1285.43396    1654.04199
  1852.0      0.000540     1285.01392    1689.76575
  1924.0      0.000520     1284.59277    1733.69434
  1954.0      0.000512     1284.17188    1787.49878
  2048.0      0.000488     1283.75024    1852.96790
  2071.0      0.000483     1283.32898    1931.94177
  2093.0      0.000478     1282.90698    2026.20032
  2185.0      0.000458     1282.48499    2137.33911
  2342.0      0.000427     1282.06238    2266.60962
  2536.0      0.000394     1281.63977    2414.75903
  2586.0      0.000387     1281.21692    2581.85522
  2691.0      0.000372     1280.79370    2767.11914
  2946.0      0.0003394    1280.37012    2968.77417
  3098.0      0.0003228    1279.94702    3183.91113
  3324.0      0.0003008    1279.52295    3408.36621
  3590.0      0.0002786    1279.09875    3636.62109
  3870.0      0.0002584    1278.67444    3861.72974
  4127.0      0.0002423    1278.24988    4075.33032
  4408.0      0.0002269    1277.82520    4267.84473
  4527.0      0.0002209    1277.40039    4429.04443
  4625.0      0.0002162    1276.97461    4549.10498
  4789.0      0.0002088    1276.54919    4620.12549
  4984.0      0.0002006    1276.12341    4637.81885
  4986.0      0.0002006    1275.69751    4602.22119
  4942.0      0.0002023    1275.27161    4518.27441
  4839.0      0.0002067    1274.84497    4394.47461
  4664.0      0.0002144    1274.41821    4241.45166
  4439.0      0.0002253    1273.99133    4070.55493
  4142.0      0.0002414    1273.56433    3892.93799
  3990.0      0.0002506    1273.13696    3719.21704
  3869.0      0.0002585    1272.70923    3559.56250
  3672.0      0.0002723    1272.28186    3424.05249
  3625.0      0.0002759    1271.85376    3323.15112
  3681.0      0.0002717    1271.42578    3268.17700
  3732.0      0.0002680    1270.99744    3271.64648
  3842.0      0.0002603    1270.56873    3347.33887
  3883.0      0.0002575    1270.13989    3509.92017
  4241.0      0.0002358    1269.71106    3774.00366
  4657.0      0.0002147    1269.28186    4152.56006
  5084.0      0.0001967    1268.85242    4654.74121
  5653.0      0.0001769    1268.42297    5283.27295
  6542.0      0.0001529    1267.99341    6031.60693
  7365.0      0.0001358    1267.56323    6880.93945
  8421.0      0.0001188    1267.13306    7796.96973
  9347.0      0.0001070    1266.70276    8726.29688
  10277.0     0.0000973    1266.27222    9593.43262
  11390.0     0.0000878    1265.84167    10302.49902
  12235.0     0.0000817    1265.41077    10751.05566
  12621.0     0.0000792    1264.97961    10859.84668
  12329.0     0.0000811    1264.54834    10605.90332
  11651.0     0.0000858    1264.11670    10033.48145
  10368.0     0.0000965    1263.68530    9232.82910
  9001.0      0.0001111    1263.25342    8305.51172
  7617.0      0.0001313    1262.82166    7339.79443
  6426.0      0.0001556    1262.38940    6401.85107
  5403.0      0.0001851    1261.95715    5536.41113
  4790.0      0.0002088    1261.52490    4770.25342
  4225.0      0.0002367    1261.09229    4115.95068
  3719.0      0.0002689    1260.65930    3574.25122
  3376.0      0.0002962    1260.22607    3138.37427
  3095.0      0.0003231    1259.79321    2796.09570
  2847.0      0.000351     1259.35974    2532.59521
  2657.0      0.000376     1258.92651    2332.61670
  2446.0      0.000409     1258.49304    2181.99414
  2312.0      0.000433     1258.05920    2068.55444
  2198.0      0.000455     1257.62537    1982.46643
  2049.0      0.000488     1257.19092    1916.19226
  1997.0      0.000501     1256.75720    1864.20276
  1951.0      0.000513     1256.32300    1822.58325
  1977.0      0.000506     1255.88831    1788.64001
  1831.0      0.000546     1255.45374    1760.55359
  1764.0      0.000567     1255.01868    1737.10730
  1733.0      0.000577     1254.58398    1717.48584
  1756.0      0.000569     1254.14868    1701.14099
  1640.0      0.000610     1253.71375    1687.70422
  1673.0      0.000598     1253.27856    1676.93713
  1786.0      0.000560     1252.84290    1668.70264
  1704.0      0.000587     1252.40723    1662.96460
  1646.0      0.000608     1251.97180    1659.78882
  1640.0      0.000610     1251.53552    1659.36951
  1662.0      0.000602     1251.09961    1662.10864
  1737.0      0.000576     1250.66394    1668.49573
  1747.0      0.000572     1250.22729    1679.41992
  1754.0      0.000570     1249.79102    1696.07861
  1802.0      0.000555     1249.35449    1720.08569
  1864.0      0.000536     1248.91833    1753.54053
  1901.0      0.000526     1248.48132    1799.05176
  1968.0      0.000508     1248.04419    1859.73206
  1997.0      0.000501     1247.60730    1939.10718
  2081.0      0.000481     1247.17029    2040.93420
  2286.0      0.000437     1246.73352    2168.92603
  2347.0      0.000426     1246.29590    2326.36523
  2483.0      0.000403     1245.85876    2515.63940
  2710.0      0.000369     1245.42102    2737.71777
  2966.0      0.0003372    1244.98364    2991.62012
  3225.0      0.0003101    1244.54565    3273.88867
  3509.0      0.0002850    1244.10791    3578.09570
  3728.0      0.0002682    1243.67029    3894.33838
  4011.0      0.0002493    1243.23206    4208.77002
  4369.0      0.0002289    1242.79431    4503.33496
  4677.0      0.0002138    1242.35596    4756.24707
  5015.0      0.0001994    1241.91797    4944.11621
  5341.0      0.0001872    1241.47925    5046.31055
  5557.0      0.0001800    1241.04089    5050.65332
  5524.0      0.0001810    1240.60266    4957.60010
  5195.0      0.0001925    1240.16370    4780.11182
  4798.0      0.0002084    1239.72510    4539.32227
  4228.0      0.0002365    1239.28662    4258.85742
  3795.0      0.0002635    1238.84753    3960.60522
  3431.0      0.0002915    1238.40857    3662.71387
  3313.0      0.0003018    1237.96973    3379.20142
  3099.0      0.0003227    1237.53040    3120.28516
  2769.0      0.000361     1237.09155    2892.90234
  2531.0      0.000395     1236.65247    2701.26416
  2491.0      0.000401     1236.21301    2547.41479
  2402.0      0.000416     1235.77368    2431.79932
  2349.0      0.000426     1235.33386    2353.81323
  2348.0      0.000426     1234.89465    2312.29468
  2306.0      0.000434     1234.45496    2305.89404
  2310.0      0.000433     1234.01538    2333.27637
  2394.0      0.000418     1233.57581    2393.13599
  2492.0      0.000401     1233.13611    2484.04370
  2617.0      0.000382     1232.69617    2604.13574
  2800.0      0.000357     1232.25659    2750.73096
  2779.0      0.000360     1231.81653    2919.88818
  2932.0      0.0003411    1231.37659    3105.96313
  3151.0      0.0003174    1230.93677    3301.14209
  3296.0      0.0003034    1230.49634    3494.99463
  3445.0      0.0002903    1230.05652    3674.24683
  3647.0      0.0002742    1229.61633    3823.32227
  3835.0      0.0002608    1229.17651    3926.46729
  3950.0      0.0002532    1228.73621    3971.66357
  3987.0      0.0002508    1228.29565    3954.82520
  3912.0      0.0002556    1227.85571    3881.48267
  3764.0      0.0002657    1227.41504    3764.58887
  3647.0      0.0002742    1226.97498    3620.14063
  3323.0      0.0003009    1226.53406    3463.36768
  3047.0      0.0003282    1226.09412    3306.76831
  2948.0      0.0003392    1225.65369    3159.63599
  2847.0      0.000351     1225.21301    3028.27222
  2843.0      0.000352     1224.77246    2916.37671
  2785.0      0.000359     1224.33203    2825.45239
  2765.0      0.000362     1223.89148    2755.20703
  2759.0      0.000362     1223.45117    2703.97192
  2837.0      0.000352     1223.01025    2669.12817
  2809.0      0.000356     1222.56982    2647.51563
  2847.0      0.000351     1222.12915    2635.79443
  2785.0      0.000359     1221.68823    2630.76025
  2786.0      0.000359     1221.24792    2629.57715
  2838.0      0.000352     1220.80725    2629.96436
  2756.0      0.000363     1220.36633    2630.32959
  2758.0      0.000363     1219.92566    2629.87549
  2854.0      0.0003504    1219.48511    2628.67358
  2900.0      0.0003448    1219.04443    2627.73340
  3066.0      0.0003262    1218.60352    2629.04761
  3091.0      0.0003235    1218.16296    2635.62085
  3099.0      0.0003227    1217.72253    2651.45898
  3094.0      0.0003232    1217.28174    2681.48853
  3115.0      0.0003210    1216.84119    2731.36353
  3120.0      0.0003205    1216.40051    2807.11719
  3184.0      0.0003141    1215.95972    2914.61157
  3237.0      0.0003089    1215.51892    3058.81006
  3382.0      0.0002957    1215.07800    3242.88086
  3552.0      0.0002815    1214.63757    3467.21069
  3782.0      0.0002644    1214.19714    3728.38281
  4061.0      0.0002462    1213.75659    4018.12061
  4479.0      0.0002233    1213.31567    4322.14893
  4660.0      0.0002146    1212.87524    4619.04443
  4973.0      0.0002011    1212.43469    4879.75098
  5452.0      0.0001834    1211.99402    5069.66992
  5565.0      0.0001797    1211.55334    5155.65479
  5618.0      0.0001780    1211.11304    5117.34814
  5386.0      0.0001857    1210.67249    4956.29883
  5013.0      0.0001995    1210.23230    4695.27490
  4549.0      0.0002198    1209.79163    4368.38184
  3926.0      0.0002547    1209.35144    4009.90918
  3502.0      0.0002856    1208.91089    3648.16577
  3112.0      0.0003213    1208.47070    3303.75171
  2773.0      0.000361     1208.03027    2990.22412
  2463.0      0.000406     1207.59009    2715.28491
  2292.0      0.000436     1207.15015    2481.90283
  2127.0      0.000470     1206.71008    2289.36377
  1993.0      0.000502     1206.26978    2134.28882
  1852.0      0.000540     1205.82971    2011.62036
  1713.0      0.000584     1205.38940    1915.51721
  1694.0      0.000590     1204.94971    1840.10791
  1642.0      0.000609     1204.50940    1780.05139
  1513.0      0.000661     1204.06946    1730.90649
  1558.0      0.000642     1203.63000    1689.28271
  1454.0      0.000688     1203.18994    1652.80334
  1399.0      0.000715     1202.75012    1619.94617
  1418.0      0.000705     1202.31067    1589.81750
  1394.0      0.000717     1201.87073    1561.94495
  1347.0      0.000742     1201.43115    1536.10803
  1323.0      0.000756     1200.99182    1512.22876
  1382.0      0.000724     1200.55176    1490.29932
  1350.0      0.000741     1200.11279    1470.31726
  1332.0      0.000751     1199.67358    1452.29175
  1282.0      0.000780     1199.23438    1436.20789
  1291.0      0.000775     1198.79529    1422.02209
  1295.0      0.000772     1198.35583    1409.66187
  1234.0      0.000810     1197.91687    1399.02869
  1298.0      0.000770     1197.47791    1390.00061
  1299.0      0.000770     1197.03894    1382.44824
  1267.0      0.000789     1196.59985    1376.21057
  1307.0      0.000765     1196.16138    1371.14478
  1241.0      0.000806     1195.72266    1367.10132
  1195.0      0.000837     1195.28406    1363.93762
  1241.0      0.000806     1194.84558    1361.51953
  1259.0      0.000794     1194.40710    1359.72034
  1278.0      0.000782     1193.96875    1358.42297
  1255.0      0.000797     1193.53064    1357.51965
  1222.0      0.000818     1193.09216    1356.90967
  1264.0      0.000791     1192.65442    1356.50122
  1255.0      0.000797     1192.21619    1356.20459
  1245.0      0.000803     1191.77844    1355.93726
  1254.0      0.000797     1191.34045    1355.62061
  1223.0      0.000818     1190.90259    1355.18628
  1248.0      0.000801     1190.46497    1354.57129
  1296.0      0.000772     1190.02771    1353.72522
  1260.0      0.000794     1189.58997    1352.61133
  1264.0      0.000791     1189.15295    1351.21155
  1251.0      0.000799     1188.71570    1349.52283
  1208.0      0.000828     1188.27869    1347.60657
  1127.0      0.000887     1187.84131    1345.39819
  1236.0      0.000809     1187.40454    1342.98608
  1228.0      0.000814     1186.96802    1340.41833
  1224.0      0.000817     1186.53101    1337.74597
  1192.0      0.000839     1186.09460    1335.02466
  1294.0      0.000773     1185.65796    1332.30640
  1298.0      0.000770     1185.22168    1329.64185
  1214.0      0.000824     1184.78564    1327.07947
  1208.0      0.000828     1184.34961    1324.66138
  1164.0      0.000859     1183.91333    1322.42847
  1217.0      0.000822     1183.47742    1320.41541
  1242.0      0.000805     1183.04175    1318.65393
  1207.0      0.000829     1182.60583    1317.17151
  1187.0      0.000842     1182.17053    1315.99207
  1175.0      0.000851     1181.73535    1315.13586
  1217.0      0.000822     1181.30005    1313.56165
  1223.0      0.000818     1180.86511    1313.40417
  1220.0      0.000820     1180.42969    1313.61414
  1232.0      0.000812     1179.99487    1314.20361
  1250.0      0.000800     1179.56006    1315.18323
  1281.0      0.000781     1179.12561    1316.56470
  1247.0      0.000802     1178.69104    1318.35889
  1243.0      0.000805     1178.25671    1320.57837
  1275.0      0.000784     1177.82263    1323.24097
  1204.0      0.000831     1177.38843    1326.36328
  1216.0      0.000822     1176.95435    1329.96912
  1215.0      0.000823     1176.52051    1334.10791
  1268.0      0.000789     1176.08740    1338.76978
  1281.0      0.000781     1175.65356    1344.01477
  1297.0      0.000771     1175.22034    1349.89160
  1313.0      0.000762     1174.78699    1356.45776
  1339.0      0.000747     1174.35400    1363.78052
  1353.0      0.000739     1173.92090    1371.94043
  1408.0      0.000710     1173.48865    1381.11646
  1472.0      0.000679     1173.05591    1391.26501
  1460.0      0.000685     1172.62317    1402.61292
  1407.0      0.000711     1172.19128    1415.34998
  1416.0      0.000706     1171.75903    1429.72034
  1449.0      0.000690     1171.32727    1446.06079
  1529.0      0.000654     1170.89526    1464.83923
  1573.0      0.000636     1170.46362    1486.72668
  1602.0      0.000624     1170.03247    1512.69031
  1652.0      0.000605     1169.60083    1544.12256
  1761.0      0.000568     1169.16980    1583.01245
  1869.0      0.000535     1168.73889    1632.13782
  1904.0      0.000525     1168.30811    1695.28345
  2008.0      0.000498     1167.87756    1777.43579
  2181.0      0.000459     1167.44702    1884.91394
  2263.0      0.000442     1167.01672    2025.37305
  2451.0      0.000408     1166.58643    2207.59961
  2573.0      0.000389     1166.15698    2441.04590
  2902.0      0.0003446    1165.72705    2735.04224
  3220.0      0.0003106    1165.29712    3097.70898
  3409.0      0.0002933    1164.86780    3534.61938
  3773.0      0.0002650    1164.43896    4047.28931
  4196.0      0.0002383    1164.00977    4631.64941
  4697.0      0.0002129    1163.58093    5276.54199
  5171.0      0.0001934    1163.15222    5962.23438
  5793.0      0.0001726    1162.72363    6658.90967
  6574.0      0.0001521    1162.29565    7325.39404
  7372.0      0.0001356    1161.86743    7909.32080
  8030.0      0.0001245    1161.43970    8351.29004
  8425.0      0.0001187    1161.01184    8595.79297
  8702.0      0.0001149    1160.58435    8607.47754
  8311.0      0.0001203    1160.15710    8384.48340
  7485.0      0.0001336    1159.72998    7959.22998
  6589.0      0.0001518    1159.30310    7385.95947
  5768.0      0.0001734    1158.87634    6724.54248
  4975.0      0.0002010    1158.44958    6027.84424
  4272.0      0.0002341    1158.02332    5338.48535
  3703.0      0.0002701    1157.59705    4687.38623
  3403.0      0.0002939    1157.17126    4095.23999
  3113.0      0.0003212    1156.74536    3574.00952
  2720.0      0.000368     1156.32019    3128.42041
  2491.0      0.000401     1155.89490    2757.45361
  2329.0      0.000429     1155.46960    2455.88647
  2104.0      0.000475     1155.04468    2215.79663
  1958.0      0.000511     1154.62024    2027.92712
  1888.0      0.000530     1154.19556    1882.80261
  1749.0      0.000572     1153.77136    1771.55005
  1719.0      0.000582     1153.34741    1686.39392
  1629.0      0.000614     1152.92371    1620.88599
  1570.0      0.000637     1152.50012    1569.91687
  1496.0      0.000668     1152.07690    1529.59985
  1427.0      0.000701     1151.65369    1497.07324
  1410.0      0.000709     1151.23071    1470.28992
  1457.0      0.000686     1150.80774    1447.81531
  1458.0      0.000686     1150.38550    1428.65515
  1346.0      0.000743     1149.96338    1412.12390
  1311.0      0.000763     1149.54114    1397.83044
  1316.0      0.000760     1149.11938    1385.25903
  1342.0      0.000745     1148.69800    1374.24683
  1288.0      0.000776     1148.27637    1364.63135
  1301.0      0.000769     1147.85547    1356.19482
  1327.0      0.000754     1147.43457    1348.83936
  1284.0      0.000779     1147.01392    1342.45215
  1238.0      0.000808     1146.59351    1336.93066
  1176.0      0.000850     1146.17334    1332.18127
  1264.0      0.000791     1145.75366    1328.11536
  1297.0      0.000771     1145.33374    1324.64539
  1236.0      0.000809     1144.91443    1321.68762
  1306.0      0.000766     1144.49536    1319.15833
  1340.0      0.000746     1144.07642    1316.97253
  1306.0      0.000766     1143.65735    1315.04602
  1339.0      0.000747     1143.23901    1313.29688
  1354.0      0.000739     1142.82080    1311.63892
  1258.0      0.000795     1142.40295    1309.99084
  1316.0      0.000760     1141.98523    1308.27698
  1393.0      0.000718     1141.56775    1306.42786
  1363.0      0.000734     1141.15063    1304.38623
  1317.0      0.000759     1140.73352    1302.17517
  1377.0      0.000726     1140.31689    1299.64209
  1354.0      0.000739     1139.90051    1296.84790
  1305.0      0.000766     1139.48425    1293.80640
  1315.0      0.000760     1139.06873    1290.54761
  1359.0      0.000736     1138.65295    1287.11462
  1323.0      0.000756     1138.23730    1283.55664
  1297.0      0.000771     1137.82227    1279.92993
  1297.0      0.000771     1137.40723    1276.28870
  1258.0      0.000795     1136.99243    1272.68872
  1235.0      0.000810     1136.57837    1269.17993
  1254.0      0.000797     1136.16418    1265.81128
  1218.0      0.000821     1135.75024    1262.62573
  1206.0      0.000829     1135.33691    1259.66406
  1248.0      0.000801     1134.92371    1256.96057
  1180.0      0.000847     1134.51062    1254.54565
  1200.0      0.000833     1134.09753    1252.44763
  1227.0      0.000815     1133.68530    1250.72449
  1188.0      0.000842     1133.27332    1249.32751
  1222.0      0.000818     1132.86133    1248.30835
  1242.0      0.000805     1132.44958    1247.68274
  1176.0      0.000850     1132.03845    1247.46899
  1199.0      0.000834     1131.62720    1247.68164
  1124.0      0.000890     1131.21643    1248.34253
  1198.0      0.000835     1130.80615    1249.47534
  1211.0      0.000826     1130.39575    1251.11328
  1224.0      0.000817     1129.98560    1253.30872
  1266.0      0.000790     1129.57605    1256.11792
  1230.0      0.000813     1129.16650    1259.63782
  1269.0      0.000788     1128.75745    1264.00183
  1253.0      0.000798     1128.34875    1269.54065
  1309.0      0.000764     1127.94055    1276.21399
  1291.0      0.000775     1127.53210    1284.51221
  1268.0      0.000789     1127.12415    1294.89856
  1321.0      0.000757     1126.71643    1307.97266
  1375.0      0.000727     1126.30908    1324.50549
  1449.0      0.000690     1125.90198    1345.45776
  1413.0      0.000708     1125.49536    1371.99524
  1477.0      0.000677     1125.08875    1405.48901
  1503.0      0.000665     1124.68250    1447.50342
  1504.0      0.000665     1124.27698    1499.74597
  1523.0      0.000657     1123.87134    1564.00220
  1657.0      0.000604     1123.46619    1642.02502
  1705.0      0.000587     1123.06128    1735.40601
  1775.0      0.000563     1122.65649    1845.40918
  1930.0      0.000518     1122.25195    1972.79407
  1999.0      0.000500     1121.84802    2117.62524
  2187.0      0.000457     1121.44446    2279.09131
  2338.0      0.000428     1121.04089    2455.34082
  2442.0      0.000410     1120.63806    2643.31982
  2649.0      0.000378     1120.23499    2838.64331
  2929.0      0.0003414    1119.83252    3035.50562
  3101.0      0.0003225    1119.43042    3226.46069
  3384.0      0.0002955    1119.02869    3402.67432
  3506.0      0.0002852    1118.62695    3554.11304
  3675.0      0.0002721    1118.22620    3670.39819
  3759.0      0.0002660    1117.82483    3742.22266
  3840.0      0.0002604    1117.42444    3763.16016
  3821.0      0.0002617    1117.02417    3731.19775
  3735.0      0.0002677    1116.62451    3649.26953
  3736.0      0.0002677    1116.22473    3524.48853
  3569.0      0.0002802    1115.82532    3366.62964
  3286.0      0.0003043    1115.42627    3185.84180
  3072.0      0.0003255    1115.02759    2992.11108
  2652.0      0.000377     1114.62939    2794.03735
  2334.0      0.000428     1114.23145    2598.70142
  2160.0      0.000463     1113.83325    2411.66040
  1973.0      0.000507     1113.43652    2237.04102
  1788.0      0.000559     1113.03906    2077.65308
  1737.0      0.000576     1112.64246    1935.14587
  1683.0      0.000594     1112.24622    1810.14844
  1557.0      0.000642     1111.85034    1702.45251
  1522.0      0.000657     1111.45471    1611.19055
  1484.0      0.000674     1111.05908    1535.02502
  1414.0      0.000707     1110.66443    1472.32642
  1344.0      0.000744     1110.26929    1421.32764
  1329.0      0.000752     1109.87500    1380.25659
  1329.0      0.000752     1109.48096    1347.43237
  1318.0      0.000759     1109.08716    1321.33398
  1281.0      0.000781     1108.69409    1300.63721
  1261.0      0.000793     1108.30139    1284.23083
  1205.0      0.000830     1107.90857    1271.21265
  1252.0      0.000799     1107.51611    1260.93164
  1242.0      0.000805     1107.12415    1252.76550
  1239.0      0.000807     1106.73254    1246.40527
  1197.0      0.000835     1106.34119    1241.63916
  1172.0      0.000853     1105.95032    1238.38916
  1197.0      0.000835     1105.55994    1236.70752
  1162.0      0.000861     1105.16968    1236.76611
  1200.0      0.000833     1104.77991    1238.85327
  1212.0      0.000825     1104.39014    1243.35620
  1225.0      0.000816     1104.00110    1250.73523
  1221.0      0.000819     1103.61206    1261.48218
  1232.0      0.000812     1103.22351    1276.06091
  1242.0      0.000805     1102.83557    1294.82922
  1272.0      0.000786     1102.44788    1317.95264
  1260.0      0.000794     1102.06042    1345.30725
  1345.0      0.000743     1101.67371    1376.39148
  1386.0      0.000722     1101.28711    1410.22803
  1376.0      0.000727     1100.90076    1445.26721
  1422.0      0.000703     1100.51440    1479.29150
  1440.0      0.000694     1100.12927    1509.39563
  1549.0      0.000646     1099.74390    1532.17981
  1606.0      0.000623     1099.35876    1544.38147
  1534.0      0.000652     1098.97449    1543.86328
  1532.0      0.000653     1098.59033    1530.47009
  1470.0      0.000680     1098.20654    1506.09741
  1395.0      0.000717     1097.82312    1473.90796
  1346.0      0.000743     1097.44006    1437.31665
  1288.0      0.000776     1097.05762    1399.30591
  1268.0      0.000789     1096.67529    1362.19910
  1339.0      0.000747     1096.29309    1327.57385
  1265.0      0.000791     1095.91174    1296.49121
  1153.0      0.000867     1095.53052    1269.49658
  1186.0      0.000843     1095.14966    1246.74524
  1187.0      0.000842     1094.76941    1228.08752
  1134.0      0.000882     1094.38928    1213.16711
  1143.0      0.000875     1094.00989    1201.50586
  1096.0      0.000912     1093.63025    1192.58081
  1111.0      0.000900     1093.25159    1185.88635
  1091.0      0.000917     1092.87292    1180.96838
  1103.0      0.000907     1092.49463    1177.45190
  1094.0      0.000914     1092.11707    1175.04309
  1121.0      0.000892     1091.73950    1173.52795
  1173.0      0.000853     1091.36279    1172.76270
  1186.0      0.000843     1090.98584    1172.65906
  1165.0      0.000858     1090.60962    1173.17590
  1130.0      0.000885     1090.23389    1174.30396
  1158.0      0.000864     1089.85828    1176.06140
  1157.0      0.000864     1089.48315    1178.48340
  1150.0      0.000870     1089.10840    1181.61755
  1145.0      0.000873     1088.73413    1185.52393
  1235.0      0.000810     1088.35999    1190.26355
  1221.0      0.000819     1087.98657    1195.90027
  1200.0      0.000833     1087.61353    1202.49951
  1170.0      0.000855     1087.24121    1210.11853
  1236.0      0.000809     1086.86853    1218.80591
  1208.0      0.000828     1086.49646    1228.60229
  1240.0      0.000806     1086.12500    1239.53162
  1238.0      0.000808     1085.75366    1251.59814
  1258.0      0.000795     1085.38306    1264.78748
  1253.0      0.000798     1085.01245    1279.05762
  1291.0      0.000775     1084.64258    1294.34583
  1352.0      0.000740     1084.27283    1310.55835
  1347.0      0.000742     1083.90356    1327.57349
  1390.0      0.000719     1083.53479    1345.24377
  1330.0      0.000752     1083.16638    1363.39270
  1390.0      0.000719     1082.79858    1381.82104
  1396.0      0.000716     1082.43066    1400.30762
  1429.0      0.000700     1082.06384    1418.62158
  1490.0      0.000671     1081.69714    1436.53149
  1530.0      0.000654     1081.33069    1453.82922
  1598.0      0.000626     1080.96448    1470.35925
  1620.0      0.000617     1080.59937    1486.06934
  1530.0      0.000654     1080.23413    1500.79626
  1655.0      0.000604     1079.86938    1515.43640
  1670.0      0.000599     1079.50464    1530.39783
  1726.0      0.000579     1079.14099    1546.78638
  1691.0      0.000591     1078.77783    1566.21252
  1809.0      0.000553     1078.41443    1590.85071
  1934.0      0.000517     1078.05151    1623.45886
  1936.0      0.000517     1077.68909    1667.40784
  1954.0      0.000512     1077.32751    1726.14978
  2110.0      0.000474     1076.96643    1803.51440
  2235.0      0.000447     1076.60498    1902.92017
  2344.0      0.000427     1076.24438    2026.96167
  2411.0      0.000415     1075.88403    2176.84082
  2681.0      0.000373     1075.52441    2351.62939
  2791.0      0.000358     1075.16467    2547.69800
  3059.0      0.0003269    1074.80566    2758.11890
  3377.0      0.0002961    1074.44739    2971.83643
  3731.0      0.0002680    1074.08948    3173.08691
  4072.0      0.0002456    1073.73145    3341.56958
  4279.0      0.0002337    1073.37427    3454.79028
  4340.0      0.0002304    1073.01758    3493.63940
  4281.0      0.0002336    1072.66101    3449.56348
  4139.0      0.0002416    1072.30518    3328.41992
  3771.0      0.0002652    1071.94946    3147.83130
  3535.0      0.0002829    1071.59436    2930.20313
  3093.0      0.0003233    1071.23962    2696.58472
  2758.0      0.000363     1070.88538    2463.73706
  2443.0      0.000409     1070.53149    2243.67529
  2206.0      0.000453     1070.17798    2044.20496
  2014.0      0.000497     1069.82483    1869.66260
  1838.0      0.000544     1069.47217    1721.58997
  1657.0      0.000604     1069.12024    1599.37964
  1543.0      0.000648     1068.76843    1500.90930
  1484.0      0.000674     1068.41724    1423.15002
  1451.0      0.000689     1068.06604    1362.83496
  1408.0      0.000710     1067.71570    1316.27625
  1281.0      0.000781     1067.36584    1280.54224
  1256.0      0.000796     1067.01636    1253.01514
  1271.0      0.000787     1066.66724    1231.58594
  1245.0      0.000803     1066.31836    1214.62671
  1190.0      0.000840     1065.97021    1200.93408
  1231.0      0.000812     1065.62219    1189.63477
  1206.0      0.000829     1065.27490    1180.11426
  1206.0      0.000829     1064.92798    1171.94238
  1160.0      0.000862     1064.58130    1164.81799
  1134.0      0.000882     1064.23511    1158.52710
  1111.0      0.000900     1063.88940    1152.91858
  1114.0      0.000898     1063.54443    1147.88049
  1113.0      0.000898     1063.19958    1143.32507
  1088.0      0.000919     1062.85535    1139.18762
  1051.0      0.000951     1062.51160    1135.41541
  1035.0      0.000966     1062.16797    1131.96753
  1023.0      0.000978     1061.82532    1128.80969
  982.0       0.001018     1061.48254    1125.91565
  1023.0      0.000978     1061.14050    1123.26392
  1094.0      0.000914     1060.79858    1120.83887
  1101.0      0.000908     1060.45752    1118.62915
  1039.0      0.000962     1060.11670    1116.62488
  1042.0      0.000960     1059.77625    1114.82031
  1077.0      0.000929     1059.43677    1113.21033
  1080.0      0.000926     1059.09705    1111.78833
  1071.0      0.000934     1058.75806    1110.54846
  1049.0      0.000953     1058.41968    1109.48120
  1020.0      0.000980     1058.08179    1108.57458
  1025.0      0.000976     1057.74377    1107.80957
  1057.0      0.000946     1057.40649    1107.16394
  1002.0      0.000998     1057.07007    1106.60925
  1044.0      0.000958     1056.73376    1106.11023
  1011.0      0.000989     1056.39783    1105.62708
  1050.0      0.000952     1056.06250    1105.13416
  1042.0      0.000960     1055.72766    1104.58057
  1031.0      0.000970     1055.39307    1103.97571
  1045.0      0.000957     1055.05933    1103.34924
  1016.0      0.000984     1054.72571    1102.75342
  994.0       0.001006     1054.39270    1102.01880
  985.0       0.001015     1054.06006    1101.69165
  1026.0      0.000975     1053.72766    1101.58789
  1042.0      0.000960     1053.39636    1101.74805
  1062.0      0.000942     1053.06458    1102.18750
  1084.0      0.000923     1052.73413    1102.90588
  1084.0      0.000923     1052.40332    1103.87231
  1038.0      0.000963     1052.07385    1105.03455
  1018.0      0.000982     1051.74426    1106.31079
  1002.0      0.000998     1051.41541    1107.59253
  989.0       0.001011     1051.08691    1108.74487
  982.0       0.001018     1050.75903    1109.61670
  1033.0      0.000968     1050.43127    1110.05469
  1063.0      0.000941     1050.10425    1109.93555
  1027.0      0.000974     1049.77759    1109.19641
  1043.0      0.000959     1049.45129    1107.85071
  1040.0      0.000962     1049.12561    1105.98450
  1048.0      0.000954     1048.80042    1103.72778
  1084.0      0.000923     1048.47583    1101.22388
  1070.0      0.000935     1048.15137    1098.60791
  998.0       0.001002     1047.82764    1095.99451
  1024.0      0.000977     1047.50415    1093.47461
  1022.0      0.000978     1047.18127    1091.11328
  1057.0      0.000946     1046.85876    1088.95959
  1071.0      0.000934     1046.53674    1087.04150
  1073.0      0.000932     1046.21558    1085.37122
  1053.0      0.000950     1045.89441    1083.94751
  1061.0      0.000943     1045.57373    1082.76184
  1043.0      0.000959     1045.25354    1081.79626
  1003.0      0.000997     1044.93408    1081.02930
  1011.0      0.000989     1044.61475    1080.43945
  1025.0      0.000976     1044.29614    1080.00452
  1029.0      0.000972     1043.97791    1079.70520
  1020.0      0.000980     1043.66028    1079.52576
  1039.0      0.000962     1043.34302    1079.45239
  1049.0      0.000953     1043.02612    1079.47681
  1076.0      0.000929     1042.70984    1079.59485
  1051.0      0.000951     1042.39380    1079.80432
  1060.0      0.000943     1042.07861    1080.10925
  1034.0      0.000967     1041.76367    1080.51807
  1038.0      0.000963     1041.44922    1081.04346
  1031.0      0.000970     1041.13538    1081.70667
  1083.0      0.000923     1040.82190    1082.53699
  1087.0      0.000920     1040.50903    1083.57495
  1075.0      0.000930     1040.19666    1084.87817
  1082.0      0.000924     1039.88464    1086.52307
  1084.0      0.000923     1039.57300    1088.61218
  1066.0      0.000938     1039.26184    1091.27747
  1064.0      0.000940     1038.95166    1094.68738
  1065.0      0.000939     1038.64099    1099.04675
  1109.0      0.000902     1038.33154    1104.60608
  1113.0      0.000898     1038.02246    1111.65198
  1146.0      0.000873     1037.71375    1120.50366
  1175.0      0.000851     1037.40588    1131.50391
  1191.0      0.000840     1037.09778    1144.99463
  1194.0      0.000838     1036.79089    1161.29773
  1177.0      0.000850     1036.48413    1180.67822
  1165.0      0.000858     1036.17810    1203.31372
  1232.0      0.000812     1035.87207    1229.25220
  1302.0      0.000768     1035.56689    1258.37927
  1338.0      0.000747     1035.26208    1290.37915
  1375.0      0.000727     1034.95764    1324.70447
  1441.0      0.000694     1034.65393    1360.54614
  1489.0      0.000672     1034.35083    1396.81067
  1537.0      0.000651     1034.04773    1432.09558
  1619.0      0.000618     1033.74524    1464.70190
  1671.0      0.000598     1033.44336    1492.68860
  1692.0      0.000591     1033.14197    1514.04602
  1658.0      0.000603     1032.84106    1526.97839
  1694.0      0.000590     1032.54077    1530.28198
  1771.0      0.000565     1032.24072    1523.64331
  1667.0      0.000600     1031.94141    1507.76074
  1591.0      0.000629     1031.64233    1484.05212
  1626.0      0.000615     1031.34387    1454.46301
  1569.0      0.000637     1031.04578    1421.01135
  1491.0      0.000671     1030.74866    1385.56653
  1376.0      0.000727     1030.45154    1349.72791
  1271.0      0.000787     1030.15503    1314.78992
  1264.0      0.000791     1029.85901    1281.74792
  1311.0      0.000763     1029.56372    1251.32141
  1227.0      0.000815     1029.26831    1223.98193
  1148.0      0.000871     1028.97400    1199.98645
  1122.0      0.000891     1028.68018    1179.40576
  1075.0      0.000930     1028.38647    1162.16602
  1146.0      0.000873     1028.09338    1148.08630
  1194.0      0.000838     1027.80103    1136.91968
  1127.0      0.000887     1027.50903    1128.38379
  1111.0      0.000900     1027.21741    1122.26917
  1095.0      0.000913     1026.92615    1118.16833
  1124.0      0.000890     1026.63574    1115.93530
  1168.0      0.000856     1026.34570    1115.40210
  1128.0      0.000887     1026.05591    1116.46021
  1141.0      0.000876     1025.76685    1119.05933
  1165.0      0.000858     1025.47815    1123.20728
  1132.0      0.000883     1025.19006    1128.96118
  1151.0      0.000869     1024.90271    1136.42700
  1116.0      0.000896     1024.61560    1145.74646
  1085.0      0.000922     1024.32874    1157.09045
  1185.0      0.000844     1024.04297    1170.64856
  1249.0      0.000801     1023.75732    1186.61963
  1205.0      0.000830     1023.47211    1205.19885
  1191.0      0.000840     1023.18762    1226.56763
  1225.0      0.000816     1022.90350    1250.88062
  1214.0      0.000824     1022.62006    1278.25122
  1237.0      0.000808     1022.33655    1308.74097
  1351.0      0.000740     1022.05389    1342.34521
  1295.0      0.000772     1021.77185    1378.98315
  1316.0      0.000760     1021.49017    1418.48279
  1374.0      0.000728     1021.20886    1460.57739
  1374.0      0.000728     1020.92847    1504.89600
  1404.0      0.000712     1020.64850    1550.95374
  1407.0      0.000711     1020.36871    1598.15405
  1462.0      0.000684     1020.08978    1645.78455
  1548.0      0.000646     1019.81110    1693.01477
  1638.0      0.000611     1019.53314    1738.90662
  1657.0      0.000604     1019.25507    1782.43787
  1689.0      0.000592     1018.97858    1822.45166
  1672.0      0.000598     1018.70154    1857.80054
  1680.0      0.000595     1018.42548    1887.33594
  1740.0      0.000575     1018.14966    1909.99304
  1728.0      0.000579     1017.87457    1924.88599
  1760.0      0.000568     1017.60046    1931.39746
  1787.0      0.000560     1017.32599    1929.25220
  1862.0      0.000537     1017.05237    1918.55615
  1859.0      0.000538     1016.77936    1899.77856
  1857.0      0.000539     1016.50677    1873.69958
  1832.0      0.000546     1016.23450    1841.32495
  1816.0      0.000551     1015.96307    1803.79395
  1694.0      0.000590     1015.69208    1762.29102
  1596.0      0.000627     1015.42133    1717.97913
  1555.0      0.000643     1015.15167    1671.95630
  1557.0      0.000642     1014.88190    1625.36694
  1438.0      0.000695     1014.61279    1578.80176
  1306.0      0.000766     1014.34418    1533.23767
  1343.0      0.000745     1014.07617    1489.16821
  1302.0      0.000768     1013.80865    1447.16833
  1292.0      0.000774     1013.54169    1407.61670
  1225.0      0.000816     1013.27521    1370.77319
  1198.0      0.000835     1013.00928    1336.78894
  1189.0      0.000841     1012.74365    1305.73059
  1161.0      0.000861     1012.47876    1277.61426
  1157.0      0.000864     1012.21423    1252.44202
  1166.0      0.000858     1011.94995    1230.23755
  1132.0      0.000883     1011.68671    1211.05835
  1154.0      0.000867     1011.42383    1194.99377
  1174.0      0.000852     1011.16132    1182.16455
  1168.0      0.000856     1010.89935    1172.72290
  1086.0      0.000921     1010.63794    1166.90710
  1091.0      0.000917     1010.37701    1164.82581
  1152.0      0.000868     1010.11639    1166.76978
  1166.0      0.000858     1009.85638    1172.97656
  1126.0      0.000888     1009.59711    1183.64478
  1141.0      0.000876     1009.33813    1198.97083
  1174.0      0.000852     1009.07983    1218.78088
  1165.0      0.000858     1008.82184    1242.94434
  1193.0      0.000838     1008.56458    1271.00659
  1258.0      0.000795     1008.30762    1302.21667
  1216.0      0.000822     1008.05157    1335.47681
  1239.0      0.000807     1007.79547    1369.29602
  1326.0      0.000754     1007.54028    1401.75940
  1346.0      0.000743     1007.28516    1430.54968
  1407.0      0.000711     1007.03107    1453.10681
  1446.0      0.000692     1006.77704    1467.00012
  1448.0      0.000691     1006.52386    1470.49609
  1386.0      0.000722     1006.27136    1463.08472
  1351.0      0.000740     1006.01862    1445.66431
  1271.0      0.000787     1005.76721    1420.24524
  1284.0      0.000779     1005.51575    1389.37793
  1208.0      0.000828     1005.26508    1355.62683
  1222.0      0.000818     1005.01489    1321.24988
  1195.0      0.000837     1004.76514    1288.08252
  1114.0      0.000898     1004.51587    1257.54919
  1198.0      0.000835     1004.26727    1230.59644
  1187.0      0.000842     1004.01892    1207.86951
  1126.0      0.000888     1003.77112    1189.65295
  1120.0      0.000893     1003.52423    1175.93726
  1164.0      0.000859     1003.27740    1166.45569
  1203.0      0.000831     1003.03119    1160.73621
  1200.0      0.000833     1002.78564    1158.13916
  1185.0      0.000844     1002.54041    1157.89673
  1251.0      0.000799     1002.29596    1159.14160
  1330.0      0.000752     1002.05188    1160.94214
  1344.0      0.000744     1001.80804    1162.35327
  1298.0      0.000770     1001.56494    1162.52100
  1279.0      0.000782     1001.32233    1160.81543
  1249.0      0.000801     1001.08051    1156.95374
  1208.0      0.000828     1000.83887    1151.03101
  1215.0      0.000823     1000.59802    1143.43872
  1140.0      0.000877     1000.35736    1134.71191
  1070.0      0.000935     1000.11725    1125.40271
  1062.0      0.000942     999.87762     1115.99536
  1069.0      0.000935     999.63867     1106.88245
  1041.0      0.000961     999.40021     1098.35620
  1067.0      0.000937     999.16260     1090.61865
  1100.0      0.000909     998.92480     1083.78918
  1017.0      0.000983     998.68799     1077.91980
  1051.0      0.000951     998.45166     1073.00366
  1059.0      0.000944     998.21570     1068.98889
  1077.0      0.000929     997.98035     1065.79614
  1099.0      0.000910     997.74536     1063.32666
  1085.0      0.000922     997.51117     1061.47766
  1084.0      0.000923     997.27722     1060.14819
  1057.0      0.000946     997.04370     1059.24890
  1078.0      0.000928     996.81073     1058.70068
  1018.0      0.000982     996.57867     1058.44177
  1000.0      0.001000     996.34686     1058.42004
  1087.0      0.000920     996.11554     1058.60046
  1079.0      0.000927     995.88446     1058.95544
  1061.0      0.000943     995.65405     1059.46802
  1072.0      0.000933     995.42438     1060.12781
  1038.0      0.000963     995.19550     1060.93140
  1003.0      0.000997     994.96649     1061.87524
  1033.0      0.000968     994.73828     1062.96436
  1010.0      0.000990     994.51050     1064.20349
  1012.0      0.000988     994.28357     1065.60278
  1052.0      0.000951     994.05658     1067.17139
  1039.0      0.000962     993.83057     1068.92627
  1108.0      0.000903     993.60468     1070.89331
  1113.0      0.000898     993.37976     1073.08105
  1046.0      0.000956     993.15503     1075.52917
  1022.0      0.000978     992.93073     1078.28113
  1045.0      0.000957     992.70746     1081.39905
  1104.0      0.000906     992.48444     1084.96631
  1092.0      0.000916     992.26147     1089.10352
  1063.0      0.000941     992.03949     1093.98157
  1091.0      0.000917     991.81805     1099.83521
  1094.0      0.000914     991.59680     1106.98889
  1143.0      0.000875     991.37628     1115.88000
  1148.0      0.000871     991.15637     1127.12000
  1170.0      0.000855     990.93671     1141.33960
  1195.0      0.000837     990.71777     1159.45752
  1211.0      0.000826     990.49915     1182.49231
  1202.0      0.000832     990.28125     1211.57422
  1225.0      0.000816     990.06360     1247.87305
  1274.0      0.000785     989.84680     1292.50952
  1295.0      0.000772     989.63043     1346.42151
  1341.0      0.000746     989.41431     1410.21863
  1389.0      0.000720     989.19885     1484.01807
  1419.0      0.000705     988.98376     1567.28455
  1503.0      0.000665     988.76953     1658.67932
  1595.0      0.000627     988.55566     1755.91577
  1677.0      0.000596     988.34216     1855.62830
  1797.0      0.000556     988.12933     1953.25830
  1853.0      0.000540     987.91693     2043.40356
  1977.0      0.000506     987.70520     2118.59668
  2123.0      0.000471     987.49377     2172.29663
  2147.0      0.000466     987.28296     2198.82544
  2027.0      0.000493     987.07245     2195.36157
  1925.0      0.000519     986.86285     2162.91748
  1898.0      0.000527     986.65332     2105.98999
  1805.0      0.000554     986.44446     2031.14978
  1685.0      0.000593     986.23663     1945.43445
  1632.0      0.000613     986.02850     1855.24402
  1626.0      0.000615     985.82159     1765.85791
  1543.0      0.000648     985.61450     1681.35242
  1460.0      0.000685     985.40833     1604.69800
  1491.0      0.000671     985.20251     1537.90259
  1503.0      0.000665     984.99738     1482.17334
  1487.0      0.000672     984.79285     1438.10486
  1510.0      0.000662     984.58844     1405.88574
  1471.0      0.000680     984.38483     1385.53003
  1434.0      0.000697     984.18127     1377.11743
  1500.0      0.000667     983.97894     1381.02783
  1560.0      0.000641     983.77667     1398.14307
  1532.0      0.000653     983.57507     1430.01025
  1514.0      0.000661     983.37384     1478.92224
  1619.0      0.000618     983.17316     1547.90491
  1641.0      0.000609     982.97272     1640.58081
  1662.0      0.000602     982.77325     1760.88965
  1880.0      0.000532     982.57452     1912.66565
  2020.0      0.000495     982.37579     2099.08032
  2180.0      0.000459     982.17743     2321.99609
  2350.0      0.000426     981.97968     2581.27100
  2520.0      0.000397     981.78265     2874.06543
  2764.0      0.000362     981.58630     3194.19165
  3034.0      0.0003296    981.39008     3531.46582
  3252.0      0.0003075    981.19452     3871.08203
  3558.0      0.0002811    980.99921     4193.16357
  3898.0      0.0002565    980.80487     4473.07324
  4292.0      0.0002330    980.61090     4683.66113
  4480.0      0.0002232    980.41730     4800.40234
  4495.0      0.0002225    980.22400     4808.57861
  4366.0      0.0002290    980.03174     4708.78467
  4109.0      0.0002434    979.83978     4516.89941
  3892.0      0.0002569    979.64832     4258.54834
  3527.0      0.0002835    979.45728     3961.99658
  3263.0      0.0003065    979.26672     3653.11401
  3054.0      0.0003274    979.07690     3353.21143
  2785.0      0.000359     978.88708     3078.74121
  2545.0      0.000393     978.69824     2841.71362
  2465.0      0.000406     978.50946     2650.23535
  2492.0      0.000401     978.32159     2509.00269
  2496.0      0.000401     978.13397     2419.76001
  2558.0      0.000391     977.94690     2381.74756
  2626.0      0.000381     977.76050     2392.10034
  2715.0      0.000368     977.57452     2446.20117
  2776.0      0.000360     977.38892     2537.90381
  2993.0      0.0003341    977.20404     2659.63916
  3263.0      0.0003065    977.01971     2802.38379
  3454.0      0.0002895    976.83551     2955.57422
  3688.0      0.0002711    976.65228     3107.12769
  3940.0      0.0002538    976.46912     3243.88843
  3943.0      0.0002536    976.28674     3352.79565
  3965.0      0.0002522    976.10461     3422.73804
  3871.0      0.0002583    975.92310     3446.54663
  3956.0      0.0002528    975.74237     3422.39526
  3728.0      0.0002682    975.56189     3354.19580
  3497.0      0.0002860    975.38177     3250.88135
  3508.0      0.0002851    975.20245     3124.59082
  3381.0      0.0002958    975.02338     2988.34351
  3119.0      0.0003206    974.84509     2854.06787
  3000.0      0.0003333    974.66675     2731.50659
  2831.0      0.000353     974.48950     2627.85254
  2794.0      0.000358     974.31268     2547.77881
  2707.0      0.000369     974.13605     2493.58618
  2725.0      0.000367     973.96014     2465.40527
  2765.0      0.000362     973.78467     2461.40259
  2826.0      0.000354     973.60980     2478.01660
  2919.0      0.0003426    973.43524     2510.17212
  3071.0      0.0003256    973.26147     2551.51514
  3108.0      0.0003218    973.08795     2594.67236
  3198.0      0.0003127    972.91498     2631.73364
  3259.0      0.0003068    972.74237     2655.14185
  3263.0      0.0003065    972.57037     2659.09937
  3217.0      0.0003108    972.39899     2640.67017
  3153.0      0.0003172    972.22797     2600.82471
  2970.0      0.0003367    972.05756     2543.64063
  2813.0      0.000355     971.88751     2475.00049
  2650.0      0.000377     971.71796     2401.17480
  2600.0      0.000385     971.54895     2327.89673
  2468.0      0.000405     971.38055     2259.93896
  2358.0      0.000424     971.21222     2201.00708
  2295.0      0.000436     971.04510     2153.77734
  2262.0      0.000442     970.87775     2119.96167
  2213.0      0.000452     970.71143     2100.38647
  2204.0      0.000454     970.54523     2095.08203
  2224.0      0.000450     970.37976     2103.38818
  2177.0      0.000459     970.21460     2124.09351
  2244.0      0.000446     970.05017     2155.70508
  2253.0      0.000444     969.88617     2196.57520
  2230.0      0.000448     969.72247     2245.51440
  2212.0      0.000452     969.55945     2301.87036
  2282.0      0.000438     969.39685     2365.56567
  2437.0      0.000410     969.23486     2436.80103
  2477.0      0.000404     969.07330     2515.57886
  2531.0      0.000395     968.91229     2601.24268
  2691.0      0.000372     968.75134     2692.15234
  2772.0      0.000361     968.59119     2785.49023
  2924.0      0.0003420    968.43170     2877.35156
  3066.0      0.0003262    968.27258     2962.67969
  3236.0      0.0003090    968.11414     3035.59351
  3356.0      0.0002980    967.95587     3089.74316
  3458.0      0.0002892    967.79785     3118.97900
  3611.0      0.0002769    967.64081     3118.35059
  3648.0      0.0002741    967.48376     3085.22485
  3554.0      0.0002814    967.32782     3020.06030
  3384.0      0.0002955    967.17230     2926.38574
  3065.0      0.0003263    967.01678     2809.99170
  2900.0      0.0003448    966.86212     2677.74829
  2650.0      0.000377     966.70789     2536.54614
  2432.0      0.000411     966.55414     2392.63330
  2262.0      0.000442     966.40070     2251.33545
  2132.0      0.000469     966.24792     2117.01050
  2056.0      0.000486     966.09558     1993.12158
  1954.0      0.000512     965.94379     1882.35669
  1802.0      0.000555     965.79260     1786.75830
  1778.0      0.000562     965.64166     1707.86511
  1814.0      0.000551     965.49109     1646.85217
  1667.0      0.000600     965.34125     1604.66760
  1672.0      0.000598     965.19177     1582.13257
  1735.0      0.000576     965.04327     1579.14063
  1828.0      0.000547     964.89459     1598.13550
  1824.0      0.000548     964.74646     1638.81262
  1786.0      0.000560     964.59900     1701.46008
  1965.0      0.000509     964.45203     1785.87622
  2131.0      0.000469     964.30536     1891.12561
  2220.0      0.000450     964.15924     2015.26978
  2282.0      0.000438     964.01367     2155.10571
  2494.0      0.000401     963.86865     2305.90625
  2727.0      0.000367     963.72406     2461.17554
  2927.0      0.0003416    963.58002     2612.42773
  3116.0      0.0003209    963.43646     2749.17432
  3309.0      0.0003022    963.29321     2859.44775
  3326.0      0.0003007    963.15033     2931.33179
  3415.0      0.0002928    963.00818     2955.56226
  3310.0      0.0003021    962.86658     2928.30371
  3074.0      0.0003253    962.72510     2852.47363
  2796.0      0.000358     962.58447     2736.67114
  2539.0      0.000394     962.44421     2592.46631
  2449.0      0.000408     962.30432     2431.69653
  2251.0      0.000444     962.16498     2264.77661
  2148.0      0.000466     962.02600     2100.06226
  1874.0      0.000534     961.88776     1943.80225
  1823.0      0.000549     961.74969     1800.33008
  1688.0      0.000592     961.61243     1672.29407
  1556.0      0.000643     961.47552     1560.90417
  1507.0      0.000664     961.33893     1466.19409
  1427.0      0.000701     961.20282     1387.30298
  1397.0      0.000716     961.06744     1322.75110
  1361.0      0.000735     960.93243     1270.71118
  1295.0      0.000772     960.79773     1229.22742
  1260.0      0.000794     960.66357     1196.39685
  1322.0      0.000756     960.52966     1170.48462
  1210.0      0.000826     960.39661     1149.99622
  1200.0      0.000833     960.26379     1133.69421
  1123.0      0.000890     960.13177     1120.60059
  1157.0      0.000864     959.99982     1109.96106
  1112.0      0.000899     959.86859     1101.21692
  1138.0      0.000879     959.73767     1094.02808
  1136.0      0.000880     959.60742     1087.97900
  1147.0      0.000872     959.47742     1082.94653
  1122.0      0.000891     959.34796     1078.81665
  1092.0      0.000916     959.21912     1075.53638
  1137.0      0.000880     959.09045     1073.10681
  1077.0      0.000929     958.96259     1071.58069
  1066.0      0.000938     958.83484     1071.06030
  1092.0      0.000916     958.70776     1071.71313
  1050.0      0.000952     958.58118     1073.71533
  1044.0      0.000958     958.45514     1077.32410
  1116.0      0.000896     958.32910     1082.81299
  1155.0      0.000866     958.20392     1090.46973
  1149.0      0.000870     958.07935     1100.56116
  1166.0      0.000858     957.95490     1113.30566
  1189.0      0.000841     957.83112     1128.82837
  1184.0      0.000845     957.70752     1147.12122
  1182.0      0.000846     957.58478     1167.99976
  1210.0      0.000826     957.46216     1191.06433
  1267.0      0.000789     957.34021     1215.66602
  1254.0      0.000797     957.21869     1240.86963
  1275.0      0.000784     957.09747     1265.43005
  1363.0      0.000734     956.97681     1287.78955
  1346.0      0.000743     956.85675     1306.15454
  1364.0      0.000733     956.73700     1318.71057
  1390.0      0.000719     956.61768     1323.98694
  1409.0      0.000710     956.49902     1321.27930
  1389.0      0.000720     956.38062     1310.87915
  1377.0      0.000726     956.26282     1293.97778
  1319.0      0.000758     956.14563     1272.29456
  1255.0      0.000797     956.02838     1247.66736
  1253.0      0.000798     955.91193     1221.76917
  1249.0      0.000801     955.79590     1195.77905
  1199.0      0.000834     955.68030     1171.16333
  1189.0      0.000841     955.56506     1148.48547
  1192.0      0.000839     955.45074     1128.25000
  1143.0      0.000875     955.33624     1110.72644
  1126.0      0.000888     955.22235     1095.99719
  1130.0      0.000885     955.10913     1083.98950
  1126.0      0.000888     954.99609     1074.52539
  1066.0      0.000938     954.88385     1067.40625
  1061.0      0.000943     954.77167     1062.26721
  1093.0      0.000915     954.66016     1058.88354
  1060.0      0.000943     954.54919     1057.01086
  1116.0      0.000896     954.43860     1056.47620
  1153.0      0.000867     954.32837     1057.06555
  1126.0      0.000888     954.21875     1058.70911
  1151.0      0.000869     954.10938     1061.35559
  1139.0      0.000878     954.00067     1065.00464
  1148.0      0.000871     953.89227     1069.69873
  1151.0      0.000869     953.78430     1075.52478
  1106.0      0.000904     953.67694     1082.61157
  1120.0      0.000893     953.56982     1091.13416
  1124.0      0.000890     953.46307     1101.31714
  1146.0      0.000873     953.35712     1113.45129
  1217.0      0.000822     953.25146     1127.90759
  1236.0      0.000809     953.14606     1145.15881
  1247.0      0.000802     953.04132     1165.80945
  1284.0      0.000779     952.93695     1190.62036
  1349.0      0.000741     952.83289     1220.53589
  1337.0      0.000748     952.72943     1256.70068
  1375.0      0.000727     952.62646     1300.45410
  1417.0      0.000706     952.52380     1353.30164
  1515.0      0.000660     952.42139     1416.84058
  1543.0      0.000648     952.32013     1492.65527
  1636.0      0.000611     952.21863     1582.14514
  1785.0      0.000560     952.11774     1686.33521
  1857.0      0.000539     952.01758     1805.64136
  2042.0      0.000490     951.91748     1939.62720
  2222.0      0.000450     951.81805     2086.76147
  2387.0      0.000419     951.71899     2244.18481
  2545.0      0.000393     951.62048     2407.47241
  2783.0      0.000359     951.52203     2570.42896
  3209.0      0.0003116    951.42426     2724.99097
  3469.0      0.0002883    951.32690     2861.45825
  3630.0      0.0002755    951.23022     2969.43628
  3572.0      0.0002800    951.13336     3039.66650
  3432.0      0.0002914    951.03729     3066.26294
  3468.0      0.0002884    950.94177     3048.17700
  3349.0      0.0002986    950.84674     2988.92236
  3141.0      0.0003184    950.75208     2894.91064
  3021.0      0.0003310    950.65784     2773.67456
  2845.0      0.000351     950.56378     2632.86377
  2640.0      0.000379     950.47046     2479.92407
  2429.0      0.000412     950.37738     2321.89722
  2144.0      0.000466     950.28510     2165.09155
  1977.0      0.000506     950.19263     2014.68152
  1899.0      0.000527     950.10101     1874.47607
  1780.0      0.000562     950.00989     1746.91882
  1643.0      0.000609     949.91876     1633.24316
  1532.0      0.000653     949.82843     1533.71960
  1436.0      0.000696     949.73846     1447.90100
  1400.0      0.000714     949.64886     1374.85120
  1358.0      0.000736     949.55963     1313.33899
  1275.0      0.000784     949.47076     1261.99475
  1254.0      0.000797     949.38257     1219.42432
  1241.0      0.000806     949.29474     1184.36182
  1255.0      0.000797     949.20740     1155.44385
  1210.0      0.000826     949.12048     1131.65625
  1128.0      0.000887     949.03363     1112.06299
  1122.0      0.000891     948.94757     1095.87842
  1141.0      0.000876     948.86176     1082.44861
  1113.0      0.000898     948.77643     1071.24280
  1118.0      0.000894     948.69128     1061.82971
  1067.0      0.000937     948.60699     1053.86743
  1057.0      0.000946     948.52264     1047.07971
  1066.0      0.000938     948.43915     1041.24988
  1032.0      0.000969     948.35590     1036.20544
  1041.0      0.000961     948.27338     1031.80750
  1036.0      0.000965     948.19067     1027.94519
  1058.0      0.000945     948.10876     1024.53235
  1053.0      0.000950     948.02704     1021.49670
  1032.0      0.000969     947.94580     1018.78162
  1056.0      0.000947     947.86523     1016.34082
  996.0       0.001004     947.78503     1014.13617
  989.0       0.001011     947.70526     1012.14124
  1013.0      0.000987     947.62543     1010.34833
  1009.0      0.000991     947.54651     1008.68878
  966.0       0.001035     947.46759     1007.16986
  1051.0      0.000951     947.38934     1005.77869
  1021.0      0.000979     947.31183     1004.50238
  995.0       0.001005     947.23438     1003.33099
  991.0       0.001009     947.15717     1002.25500
  969.0       0.001032     947.08051     1001.26794
  1040.0      0.000962     947.00446     1000.36285
  988.0       0.001012     946.92865     999.53375
  932.0       0.001073     946.85333     998.77643
  965.0       0.001036     946.77826     998.08636
  1017.0      0.000983     946.70361     997.45953
  992.0       0.001008     946.62958     996.89343
  1012.0      0.000988     946.55585     996.38428
  990.0       0.001010     946.48242     995.92969
  967.0       0.001034     946.40955     995.52789
  996.0       0.001004     946.33691     995.17712
  973.0       0.001028     946.26489     994.88214
  1018.0      0.000982     946.19318     994.62805
  964.0       0.001037     946.12170     994.42181
  949.0       0.001054     946.05078     994.26172
  937.0       0.001067     945.98029     994.14832
  1056.0      0.000947     945.91010     994.08173
  971.0       0.001030     945.84045     994.06305
  1004.0      0.000996     945.77106     994.09314
  982.0       0.001018     945.70227     994.17401
  986.0       0.001014     945.63367     994.30719
  980.0       0.001020     945.56549     994.49634
  970.0       0.001031     945.49786     994.52814
  962.0       0.001040     945.43036     994.83813
  983.0       0.001017     945.36365     995.21198
  965.0       0.001036     945.29688     995.65247
  995.0       0.001005     945.23071     996.16144
  1005.0      0.000995     945.16504     996.73901
  1049.0      0.000953     945.09979     997.38293
  1033.0      0.000968     945.03473     998.09155
  1011.0      0.000989     944.97003     998.85895
  1032.0      0.000969     944.90601     999.96649
  1028.0      0.000973     944.84216     1000.82959
  1036.0      0.000965     944.77875     1001.72375
  997.0       0.001003     944.71594     1002.63629
  995.0       0.001005     944.65320     1003.55530
  996.0       0.001004     944.59106     1004.47394
  1044.0      0.000958     944.52917     1005.39282
  1031.0      0.000970     944.46771     1006.32153
  1051.0      0.000951     944.40680     1007.27814
  1086.0      0.000921     944.34619     1008.28479
  1031.0      0.000970     944.28564     1009.40869
  1043.0      0.000959     944.22595     1010.58832
  1050.0      0.000952     944.16638     1011.91290
  1024.0      0.000977     944.10693     1013.36237
  954.0       0.001048     944.04840     1014.98578
  1022.0      0.000978     943.99017     1016.80920
  1094.0      0.000914     943.93219     1018.86285
  1065.0      0.000939     943.87463     1021.18127
  1070.0      0.000935     943.81750     1023.80316
  1040.0      0.000962     943.76050     1026.77588
  1056.0      0.000947     943.70422     1030.15552
  1076.0      0.000929     943.64789     1034.00732
  1135.0      0.000881     943.59241     1038.41064
  1142.0      0.000876     943.53711     1043.45728
  1142.0      0.000876     943.48236     1049.25671
  1106.0      0.000904     943.42761     1055.93652
  1134.0      0.000882     943.37366     1063.64465
  1142.0      0.000876     943.31982     1072.55139
  1112.0      0.000899     943.26624     1082.85156
  1165.0      0.000858     943.21332     1094.76477
  1204.0      0.000831     943.16058     1108.54065
  1172.0      0.000853     943.10815     1124.45337
  1183.0      0.000845     943.05646     1142.80981
  1250.0      0.000800     943.00488     1163.94116
  1256.0      0.000796     942.95367     1188.20496
  1204.0      0.000831     942.90271     1215.98022
  1266.0      0.000790     942.85260     1247.66272
  1345.0      0.000743     942.80267     1283.65417
  1364.0      0.000733     942.75287     1324.35620
  1385.0      0.000722     942.70355     1370.15784
  1405.0      0.000712     942.65460     1421.42224
  1473.0      0.000679     942.60602     1478.47559
  1551.0      0.000645     942.55774     1541.59399
  1614.0      0.000620     942.50983     1610.99536
  1640.0      0.000610     942.46240     1686.83118
  1675.0      0.000597     942.41522     1769.17456
  1834.0      0.000545     942.36859     1858.00940
  1853.0      0.000540     942.32220     1953.19788
  1963.0      0.000509     942.27618     2054.44287
  2120.0      0.000472     942.23071     2161.21606
  2269.0      0.000441     942.18542     2272.69482
  2434.0      0.000411     942.14038     2387.67065
  2541.0      0.000394     942.09589     2504.48096
  2645.0      0.000378     942.05151     2620.97461
  2781.0      0.000360     942.00775     2734.39160
  2985.0      0.0003350    941.96442     2841.50928
  3103.0      0.0003223    941.92126     2938.60767
  3223.0      0.0003103    941.87848     3021.65625
  3403.0      0.0002939    941.83612     3086.63403
  3403.0      0.0002939    941.79401     3130.11182
  3412.0      0.0002931    941.75244     3150.04321
  3421.0      0.0002923    941.71088     3146.48413
  3367.0      0.0002970    941.67010     3121.81909
  3266.0      0.0003062    941.62927     3080.27563
  3339.0      0.0002995    941.58929     3027.03687
  3244.0      0.0003083    941.54919     2967.32544
  3124.0      0.0003201    941.50977     2905.77563
  2972.0      0.0003365    941.47052     2846.07837
  2851.0      0.000351     941.43176     2790.79980
  2791.0      0.000358     941.39325     2741.29614
  2714.0      0.000368     941.35498     2697.67212
  2718.0      0.000368     941.31720     2658.77344
  2693.0      0.000371     941.27985     2622.23193
  2728.0      0.000367     941.24268     2584.63037
  2770.0      0.000361     941.20587     2541.90649
  2686.0      0.000372     941.16968     2490.06519
  2720.0      0.000368     941.13367     2426.12305
  2677.0      0.000374     941.09778     2348.95313
  2626.0      0.000381     941.06256     2259.58813
  2481.0      0.000403     941.02740     2160.85181
  2376.0      0.000421     940.99280     2056.53809
  2156.0      0.000464     940.95844     1950.59619
  1971.0      0.000507     940.92462     1846.58240
  1918.0      0.000521     940.89093     1747.41919
  1800.0      0.000556     940.85748     1655.35376
  1668.0      0.000600     940.82452     1572.00000
  1582.0      0.000632     940.79199     1498.41589
  1537.0      0.000651     940.75970     1435.18152
  1535.0      0.000651     940.72797     1382.48584
  1458.0      0.000686     940.69623     1340.20251
  1447.0      0.000691     940.66510     1307.97705
  1450.0      0.000690     940.63422     1285.29443
  1402.0      0.000713     940.60364     1271.54114
  1440.0      0.000694     940.57330     1266.04285
  1536.0      0.000651     940.54352     1268.07214
  1541.0      0.000649     940.51392     1276.86755
  1586.0      0.000631     940.48468     1291.60791
  1679.0      0.000596     940.45587     1311.39722
  1700.0      0.000588     940.42712     1335.23547
  1769.0      0.000565     940.39886     1362.00598
  1818.0      0.000550     940.37091     1390.46252
  1881.0      0.000532     940.34357     1419.27332
  2031.0      0.000492     940.31610     1447.17688
  1988.0      0.000503     940.28931     1473.32568
  1919.0      0.000521     940.26270     1497.78027
  1959.0      0.000510     940.23645     1521.97278
  2000.0      0.000500     940.21088     1548.82776
  2033.0      0.000492     940.18500     1582.44287
  2000.0      0.000500     940.15973     1627.49365
  2009.0      0.000498     940.13477     1688.60767
  2053.0      0.000487     940.11029     1769.83240
  2130.0      0.000469     940.08600     1874.18579
  2203.0      0.000454     940.06207     2003.20154
  2256.0      0.000443     940.03833     2156.55151
  2361.0      0.000424     940.01495     2331.62378
  2543.0      0.000393     939.99200     2523.11987
  2772.0      0.000361     939.96942     2722.67554
  2885.0      0.0003466    939.94702     2918.50293
  3144.0      0.0003181    939.92511     3095.45313
  3334.0      0.0002999    939.90344     3236.20996
  3395.0      0.0002946    939.88196     3324.51563
  3481.0      0.0002873    939.86078     3349.99365
  3429.0      0.0002916    939.84015     3312.46655
  3307.0      0.0003024    939.81964     3222.31055
  3219.0      0.0003107    939.79968     3096.78638
  2995.0      0.0003339    939.77991     2954.94238
  2814.0      0.000355     939.76050     2813.89966
  2737.0      0.000365     939.74121     2687.20679
  2721.0      0.000368     939.72247     2584.52490
  2622.0      0.000381     939.70392     2511.80811
  2688.0      0.000372     939.68597     2471.55444
  2798.0      0.000357     939.66779     2463.04053
  2845.0      0.000351     939.65015     2482.58203
  2934.0      0.0003408    939.63287     2523.92847
  3082.0      0.0003245    939.61591     2578.83496
  3147.0      0.0003178    939.59930     2638.15967
  3331.0      0.0003002    939.58282     2693.05298
  3480.0      0.0002874    939.56689     2736.03467
  3382.0      0.0002957    939.55115     2761.36938
  3314.0      0.0003018    939.53577     2764.76489
  3264.0      0.0003064    939.52063     2743.00537
  3128.0      0.0003197    939.50586     2694.22461
  3011.0      0.0003321    939.49139     2618.75024
  2766.0      0.000362     939.47711     2519.77344
  2601.0      0.000384     939.46320     2403.10303
  2321.0      0.000431     939.44971     2276.01660
  2099.0      0.000476     939.43634     2145.88086
  1988.0      0.000503     939.42346     2018.81775
  1874.0      0.000534     939.41064     1900.60742
  1808.0      0.000553     939.39856     1794.57800
  1695.0      0.000590     939.38629     1703.06396
  1632.0      0.000613     939.37457     1627.22229
  1609.0      0.000622     939.36304     1567.17786
  1583.0      0.000632     939.35199     1522.16992
  1548.0      0.000646     939.34100     1490.69446
  1452.0      0.000689     939.33057     1470.63159
  1373.0      0.000728     939.32001     1459.36768
  1394.0      0.000717     939.31006     1453.91370
  1458.0      0.000686     939.30035     1451.05151
  1430.0      0.000699     939.29095     1447.58618
  1387.0      0.000721     939.28217     1440.73108
  1401.0      0.000714     939.27307     1428.56433
  1322.0      0.000756     939.26471     1410.36255
  1327.0      0.000754     939.25641     1386.53760
  1294.0      0.000773     939.24866     1358.35974
  1297.0      0.000771     939.24084     1327.44690
  1166.0      0.000858     939.23364     1295.40198
  1126.0      0.000888     939.22638     1263.61609
  1141.0      0.000876     939.21991     1233.19604
  1164.0      0.000859     939.21332     1204.95972
  1091.0      0.000917     939.20715     1179.45862
  1083.0      0.000923     939.20117     1157.00403
  1110.0      0.000901     939.19562     1137.70093
  1085.0      0.000922     939.19025     1121.48328
  1117.0      0.000895     939.18530     1108.15869
  1135.0      0.000881     939.18054     1097.44910
  1140.0      0.000877     939.17609     1089.03027
  1107.0      0.000903     939.17181     1082.56641
  1109.0      0.000902     939.16797     1077.73608
  1070.0      0.000935     939.16418     1074.24951
  1144.0      0.000874     939.16089     1071.86023
  1101.0      0.000908     939.15790     1070.36426
  1111.0      0.000900     939.15509     1069.60413
  1034.0      0.000967     939.15265     1069.46008
  1093.0      0.000915     939.15027     1069.84644
  1102.0      0.000907     939.14856     1070.70618
  1110.0      0.000901     939.14691     1072.00220
  1123.0      0.000890     939.14551     1073.71606
  1120.0      0.000893     939.14423     1075.85266
  1139.0      0.000878     939.14355     1078.40295
  1141.0      0.000876     939.14276     1081.39319
  1129.0      0.000886     939.14252     1084.85779
  1127.0      0.000887     939.14233     1088.84106
  1159.0      0.000863     939.14282     1093.40942
  1134.0      0.000882     939.14349     1098.65112
  1159.0      0.000863     939.14417     1104.68677
  1190.0      0.000840     939.14520     1111.68103
  1235.0      0.000810     939.14673     1119.85400
  1211.0      0.000826     939.14838     1129.49377
  1262.0      0.000792     939.15009     1140.97351
  1352.0      0.000740     939.15228     1154.76257
  1294.0      0.000773     939.15460     1171.43359
  1383.0      0.000723     939.15735     1191.66736
  1423.0      0.000703     939.16040     1216.23743
  1422.0      0.000703     939.16345     1245.98999
  1493.0      0.000670     939.16711     1281.80139
  1531.0      0.000653     939.17078     1324.53027
  1577.0      0.000634     939.17493     1374.97205
  1671.0      0.000598     939.17926     1433.73096
  1727.0      0.000579     939.18359     1501.27148
  1822.0      0.000549     939.18872     1577.81567
  1966.0      0.000509     939.19366     1663.35352
  2025.0      0.000494     939.19904     1757.65540
  2149.0      0.000465     939.20459     1860.31543
  2278.0      0.000439     939.21045     1970.83228
  2437.0      0.000410     939.21655     2088.79199
  2615.0      0.000382     939.22290     2214.26123
  2815.0      0.000355     939.22961     2348.44360
  2962.0      0.0003376    939.23639     2494.34229
  3089.0      0.0003237    939.24365     2657.48438
  3175.0      0.0003150    939.25110     2845.47803
  3355.0      0.0002981    939.25867     3066.71777
  3561.0      0.0002808    939.26654     3329.60156
  3746.0      0.0002670    939.27466     3639.70313
  4147.0      0.0002411    939.28308     3999.27466
  4551.0      0.0002197    939.29175     4405.94922
  5009.0      0.0001996    939.30090     4851.93164
  5563.0      0.0001798    939.30994     5323.16455
  6096.0      0.0001640    939.31958     5798.60449
  6722.0      0.0001488    939.32916     6249.70996
  7310.0      0.0001368    939.33911     6640.97412
  7658.0      0.0001306    939.34924     6932.92920
  7950.0      0.0001258    939.35968     7089.11719
  7778.0      0.0001286    939.37036     7085.96973
  7234.0      0.0001382    939.38141     6920.95898
  6725.0      0.0001487    939.39246     6613.38770
  5927.0      0.0001687    939.40381     6197.33350
  5254.0      0.0001903    939.41565     5711.69678
  4668.0      0.0002142    939.42755     5192.61816
  4225.0      0.0002367    939.43976     4669.91943
  3783.0      0.0002643    939.45209     4166.34668
  3425.0      0.0002920    939.46478     3698.05933
  3117.0      0.0003208    939.47766     3275.42334
  2781.0      0.000360     939.49091     2903.84839
  2519.0      0.000397     939.50415     2584.67065
  2379.0      0.000420     939.51770     2316.06104
  2175.0      0.000460     939.53149     2093.96484
  1962.0      0.000510     939.54578     1913.02930
  1944.0      0.000514     939.56018     1767.22070
  1843.0      0.000543     939.57458     1650.66040
  1679.0      0.000596     939.58942     1557.89587
  1649.0      0.000606     939.60431     1484.17114
  1595.0      0.000627     939.61987     1425.53101
  1505.0      0.000664     939.63525     1378.80017
  1456.0      0.000687     939.65106     1341.50623
  1450.0      0.000690     939.66699     1311.76611
  1386.0      0.000722     939.68323     1288.16504
  1360.0      0.000735     939.69983     1269.65015
  1292.0      0.000774     939.71625     1255.43115
  1299.0      0.000770     939.73328     1244.91699
  1260.0      0.000794     939.75037     1237.65173
  1238.0      0.000808     939.76776     1233.28113
  1288.0      0.000776     939.78534     1231.52075
  1320.0      0.000758     939.80322     1232.13696
  1249.0      0.000801     939.82141     1234.93359
  1190.0      0.000840     939.83954     1239.74048
  1176.0      0.000850     939.85815     1246.40027
  1197.0      0.000835     939.87689     1254.77087
  1199.0      0.000834     939.89587     1264.71350
  1246.0      0.000803     939.91510     1276.08765
  1236.0      0.000809     939.93451     1288.75061
  1211.0      0.000826     939.95410     1302.57959
  1300.0      0.000769     939.97412     1317.35852
  1303.0      0.000767     939.99420     1332.94312
  1269.0      0.000788     940.01447     1349.14990
  1293.0      0.000773     940.03510     1365.77881
  1302.0      0.000768     940.05585     1382.64307
  1351.0      0.000740     940.07672     1399.46729
  1351.0      0.000740     940.09802     1416.03918
  1305.0      0.000766     940.11932     1432.10791
  1365.0      0.000733     940.14111     1447.41650
  1473.0      0.000679     940.16290     1461.70789
  1464.0      0.000683     940.18488     1474.72424
  1442.0      0.000693     940.20734     1486.22168
  1464.0      0.000683     940.22992     1495.97644
  1483.0      0.000674     940.25250     1503.79968
  1470.0      0.000680     940.27551     1509.55310
  1485.0      0.000673     940.29846     1513.15747
  1488.0      0.000672     940.32196     1514.61584
  1491.0      0.000671     940.34552     1514.01978
  1560.0      0.000641     940.36932     1511.56921
  1572.0      0.000636     940.39337     1507.58130
  1605.0      0.000623     940.41772     1502.50317
  1626.0      0.000615     940.44202     1496.91968
  1604.0      0.000623     940.46655     1491.56348
  1535.0      0.000651     940.49133     1487.31482
  1519.0      0.000658     940.51654     1485.19421
  1496.0      0.000668     940.54175     1486.33899
  1453.0      0.000688     940.56720     1491.96228
  1476.0      0.000678     940.59296     1503.28381
  1435.0      0.000697     940.61877     1521.43884
  1478.0      0.000677     940.64496     1547.36169
  1492.0      0.000670     940.67108     1581.65381
  1531.0      0.000653     940.69775     1624.44580
  1568.0      0.000638     940.72455     1675.25964
  1574.0      0.000635     940.75134     1732.88452
  1583.0      0.000632     940.77838     1795.25146
  1646.0      0.000608     940.80566     1859.32532
  1646.0      0.000608     940.83337     1921.01904
  1772.0      0.000564     940.86096     1975.23901
  1836.0      0.000545     940.88910     2016.27600
  1805.0      0.000554     940.91699     2038.46814
  1779.0      0.000562     940.94531     2037.79700
  1777.0      0.000563     940.97375     2012.95532
  1762.0      0.000568     941.00275     1965.86438
  1675.0      0.000597     941.03143     1901.01038
  1559.0      0.000641     941.06085     1824.12964
  1500.0      0.000667     941.08990     1740.95129
  1414.0      0.000707     941.11945     1656.45825
  1366.0      0.000732     941.14917     1574.60620
  1314.0      0.000761     941.17908     1498.31738
  1295.0      0.000772     941.20911     1429.57605
  1316.0      0.000760     941.23944     1369.54028
  1221.0      0.000819     941.26984     1318.66748
  1156.0      0.000865     941.30048     1276.83948
  1117.0      0.000895     941.33142     1243.50403
  1154.0      0.000867     941.36249     1217.81177
  1166.0      0.000858     941.39349     1198.74316
  1160.0      0.000862     941.42499     1185.22229
  1119.0      0.000894     941.45673     1176.19922
  1141.0      0.000876     941.48840     1170.70972
  1148.0      0.000871     941.52045     1167.90955
  1132.0      0.000883     941.55273     1167.08472
  1142.0      0.000876     941.58521     1167.83655
  1116.0      0.000896     941.61755     1169.32349
  1097.0      0.000912     941.65039     1171.35620
  1092.0      0.000916     941.68311     1173.63892
  1086.0      0.000921     941.71625     1175.93225
  1116.0      0.000896     941.74963     1178.04175
  1078.0      0.000928     941.78302     1179.80664
  1109.0      0.000902     941.81683     1181.09241
  1075.0      0.000930     941.85046     1181.78992
  1088.0      0.000919     941.88446     1181.81018
  1088.0      0.000919     941.91870     1181.08997
  1090.0      0.000917     941.95306     1179.58887
  1115.0      0.000897     941.98773     1177.29260
  1095.0      0.000913     942.02240     1174.20959
  1083.0      0.000923     942.05731     1170.37109
  1081.0      0.000925     942.09241     1165.82959
  1064.0      0.000940     942.12769     1160.65027
  999.0       0.001001     942.16302     1154.91260
  1038.0      0.000963     942.19873     1148.70288
  1071.0      0.000934     942.23456     1142.11829
  1016.0      0.000984     942.27051     1135.23633
  1051.0      0.000951     942.30664     1128.15356
  1081.0      0.000925     942.34302     1120.95740
  1099.0      0.000910     942.37946     1113.73047
  1048.0      0.000954     942.41620     1106.55066
  1026.0      0.000975     942.45294     1099.49036
  983.0       0.001017     942.49011     1092.61438
  1044.0      0.000958     942.52710     1085.98376
  1049.0      0.000953     942.56439     1079.65125
  1015.0      0.000985     942.60205     1073.67444
  996.0       0.001004     942.63977     1068.07397
  1043.0      0.000959     942.67761     1062.91162
  1048.0      0.000954     942.71552     1058.18652
  1012.0      0.000988     942.75366     1054.15430
  1032.0      0.000969     942.79205     1050.41101
  1052.0      0.000951     942.83063     1047.19214
  1032.0      0.000969     942.86926     1044.52026
  998.0       0.001002     942.90826     1042.42395
  1008.0      0.000992     942.94727     1040.93799
  1071.0      0.000934     942.98627     1040.11682
  1083.0      0.000923     943.02570     1040.03381
  1071.0      0.000934     943.06531     1040.79919
  1039.0      0.000962     943.10498     1042.56531
  1069.0      0.000935     943.14447     1045.54749
  1074.0      0.000931     943.18457     1050.03186
  1166.0      0.000858     943.22485     1056.39600
  1127.0      0.000887     943.26501     1065.11572
  1085.0      0.000922     943.30560     1076.77100
  1116.0      0.000896     943.34631     1092.30396
  1167.0      0.000857     943.38696     1111.95203
  1207.0      0.000829     943.42786     1136.78333
  1220.0      0.000820     943.46912     1167.59863
  1253.0      0.000798     943.51031     1205.11475
  1309.0      0.000764     943.55176     1249.88733
  1254.0      0.000797     943.59314     1302.20886
  1394.0      0.000717     943.63495     1362.00891
  1479.0      0.000676     943.67682     1428.76086
  1485.0      0.000673     943.71863     1501.39014
  1596.0      0.000627     943.76111     1578.19702
  1659.0      0.000603     943.80341     1656.77759
  1766.0      0.000566     943.84595     1733.97424
  1795.0      0.000557     943.88843     1805.88770
  1873.0      0.000534     943.93134     1868.05408
  1985.0      0.000504     943.97424     1915.92261
  2039.0      0.000490     944.01740     1945.65271
  2100.0      0.000476     944.06055     1955.02759
  2054.0      0.000487     944.10376     1944.04663
  2057.0      0.000486     944.14740     1914.82642
  2018.0      0.000496     944.19110     1870.88452
  1924.0      0.000520     944.23486     1816.22205
  1926.0      0.000519     944.27893     1754.66528
  1863.0      0.000537     944.32288     1689.49634
  1771.0      0.000565     944.36737     1623.44360
  1687.0      0.000593     944.41162     1558.74756
  1615.0      0.000619     944.45624     1497.25488
  1592.0      0.000628     944.50092     1440.43811
  1567.0      0.000638     944.54572     1389.39880
  1468.0      0.000681     944.59070     1344.85986
  1429.0      0.000700     944.63593     1307.19177
  1335.0      0.000749     944.68109     1276.47717
  1380.0      0.000725     944.72656     1252.59045
  1324.0      0.000755     944.77197     1235.28088
  1298.0      0.000770     944.81769     1224.25403
  1332.0      0.000751     944.86359     1219.23218
  1339.0      0.000747     944.90936     1220.00244
  1339.0      0.000747     944.95551     1226.45435
  1269.0      0.000788     945.00183     1238.60168
  1286.0      0.000778     945.04810     1256.60291
  1311.0      0.000763     945.09467     1280.76648
  1382.0      0.000724     945.14124     1311.50220
  1394.0      0.000717     945.18805     1349.49341
  1442.0      0.000693     945.23499     1395.37378
  1520.0      0.000658     945.28198     1449.85681
  1554.0      0.000644     945.32898     1513.59412
  1578.0      0.000634     945.37653     1587.05847
  1647.0      0.000607     945.42383     1670.39587
  1725.0      0.000580     945.47144     1763.27393
  1778.0      0.000562     945.51929     1864.70984
  1929.0      0.000518     945.56696     1972.91455
  2039.0      0.000490     945.61499     2085.13623
  2131.0      0.000469     945.66296     2197.52466
  2174.0      0.000460     945.71136     2305.04370
  2277.0      0.000439     945.75958     2401.55298
  2387.0      0.000419     945.80817     2480.25464
  2419.0      0.000413     945.85669     2534.66284
  2547.0      0.000393     945.90540     2559.96997
  2468.0      0.000405     945.95422     2554.12524
  2462.0      0.000406     946.00336     2518.06421
  2387.0      0.000419     946.05225     2455.09448
  2326.0      0.000430     946.10150     2370.05396
  2195.0      0.000456     946.15100     2268.61353
  2139.0      0.000468     946.20050     2156.72095
  1968.0      0.000508     946.25024     2040.03906
  1762.0      0.000568     946.29974     1923.48657
  1660.0      0.000602     946.34973     1810.96948
  1626.0      0.000615     946.39966     1705.45679
  1477.0      0.000677     946.44965     1608.47461
  1381.0      0.000724     946.49988     1521.29175
  1374.0      0.000728     946.55005     1444.17932
  1304.0      0.000767     946.60083     1376.95752
  1269.0      0.000788     946.65125     1319.07544
  1236.0      0.000809     946.70184     1269.74683
  1203.0      0.000831     946.75275     1228.05591
  1175.0      0.000851     946.80365     1193.04346
  1119.0      0.000894     946.85468     1163.77136
  1124.0      0.000890     946.90588     1139.36584
  1101.0      0.000908     946.95709     1119.03992
  1101.0      0.000908     947.00854     1102.10559
  1122.0      0.000891     947.05994     1087.97656
  1100.0      0.000909     947.11151     1076.15894
  1081.0      0.000925     947.16345     1066.24268
  1083.0      0.000923     947.21515     1057.89307
  1098.0      0.000911     947.26727     1050.83618
  1072.0      0.000933     947.31921     1044.84961
  1021.0      0.000979     947.37146     1039.75452
  1062.0      0.000942     947.42365     1035.40479
  1026.0      0.000975     947.47626     1031.68274
  1012.0      0.000988     947.52856     1028.69080
  1008.0      0.000992     947.58112     1025.95728
  1004.0      0.000996     947.63409     1023.61664
  1029.0      0.000972     947.68677     1021.61713
  1052.0      0.000951     947.73975     1019.91852
  1052.0      0.000951     947.79279     1018.48639
  1016.0      0.000984     947.84595     1017.29340
  1020.0      0.000980     947.89935     1016.31781
  1000.0      0.001000     947.95264     1015.54199
  984.0       0.001016     948.00623     1014.95227
  1007.0      0.000993     948.05981     1014.53796
  975.0       0.001026     948.11316     1014.41730
  930.0       0.001075     948.16724     1014.33502
  964.0       0.001037     948.22107     1014.05054
  974.0       0.001027     948.27515     1014.29236
  1016.0      0.000984     948.32910     1014.70026
  1004.0      0.000996     948.38330     1015.28302
  1015.0      0.000985     948.43768     1016.05457
  1068.0      0.000936     948.49213     1017.03656
  1001.0      0.000999     948.54663     1018.26129
  992.0       0.001008     948.60120     1019.77429
  1045.0      0.000957     948.65588     1021.64270
  1025.0      0.000976     948.71075     1023.96082
  1032.0      0.000969     948.76569     1026.85803
  1004.0      0.000996     948.82050     1030.50928
  1095.0      0.000913     948.87573     1035.14526
  1078.0      0.000928     948.93085     1041.05579
  1097.0      0.000912     948.98633     1048.59741
  1089.0      0.000918     949.04169     1058.18530
  1071.0      0.000934     949.09686     1070.28223
  1119.0      0.000894     949.15265     1085.36926
  1132.0      0.000883     949.20850     1103.90271
  1169.0      0.000855     949.26404     1126.26013
  1171.0      0.000854     949.31995     1152.67944
  1185.0      0.000844     949.37598     1183.18396
  1161.0      0.000861     949.43195     1217.51294
  1221.0      0.000819     949.48798     1255.05566
  1244.0      0.000804     949.54431     1294.78735
  1284.0      0.000779     949.60065     1335.20325
  1328.0      0.000753     949.65692     1374.27112
  1276.0      0.000784     949.71350     1409.43738
  1382.0      0.000724     949.77020     1437.80273
  1440.0      0.000694     949.82666     1456.51636
  1444.0      0.000693     949.88367     1463.55090
  1423.0      0.000703     949.94037     1458.33044
  1371.0      0.000729     949.99738     1441.97095
  1417.0      0.000706     950.05426     1416.88025
  1372.0      0.000729     950.11133     1386.02490
  1317.0      0.000759     950.16858     1352.28735
  1292.0      0.000774     950.22601     1318.12500
  1232.0      0.000812     950.28345     1285.45898
  1206.0      0.000829     950.34076     1255.70410
  1244.0      0.000804     950.39838     1229.82422
  1289.0      0.000776     950.45599     1208.40051
  1319.0      0.000758     950.51379     1191.70447
  1342.0      0.000745     950.57141     1179.77466
  1314.0      0.000761     950.62939     1172.50671
  1284.0      0.000779     950.68732     1169.74158
  1346.0      0.000743     950.74536     1171.36340
  1313.0      0.000762     950.80359     1177.39844
  1368.0      0.000731     950.86163     1188.10986
  1421.0      0.000704     950.91986     1204.10547
  1469.0      0.000681     950.97845     1226.43274
  1541.0      0.000649     951.03680     1256.68506
  1649.0      0.000606     951.09534     1297.08203
  1686.0      0.000593     951.15393     1350.52502
  1821.0      0.000549     951.21259     1420.59241
  1888.0      0.000530     951.27136     1511.45520
  2006.0      0.000499     951.33014     1627.66931
  2173.0      0.000460     951.38904     1773.84583
  2478.0      0.000404     951.44806     1954.18176
  2737.0      0.000365     951.50708     2171.87207
  2857.0      0.0003500    951.56628     2428.44946
  3096.0      0.0003230    951.62543     2723.08496
  3403.0      0.0002939    951.68481     3051.93042
  3768.0      0.0002654    951.74396     3407.46558
  4192.0      0.0002385    951.80347     3777.87817
  4753.0      0.0002104    951.86279     4146.49756
  5177.0      0.0001932    951.92261     4491.35840
  5763.0      0.0001735    951.98212     4785.98779
  5828.0      0.0001716    952.04169     5002.08496
  5994.0      0.0001668    952.10168     5115.20898
  5870.0      0.0001704    952.16150     5111.97021
  5487.0      0.0001822    952.22144     4994.85986
  5173.0      0.0001933    952.28143     4781.32129
  4703.0      0.0002126    952.34143     4497.64844
  4344.0      0.0002302    952.40161     4171.85107
  3808.0      0.0002626    952.46185     3828.91699
  3512.0      0.0002847    952.52191     3488.61084
  3212.0      0.0003113    952.58234     3165.26636
  2958.0      0.0003381    952.64270     2868.22729
  2775.0      0.000360     952.70325     2602.54590
  2663.0      0.000376     952.76385     2369.78198
  2498.0      0.000400     952.82434     2168.93384
  2323.0      0.000430     952.88501     1997.41248
  2194.0      0.000456     952.94568     1851.90820
  2135.0      0.000468     953.00647     1728.96228
  1942.0      0.000515     953.06738     1625.26904
  1853.0      0.000540     953.12823     1537.79968
  1715.0      0.000583     953.18921     1463.86792
  1621.0      0.000617     953.25031     1401.17053
  1539.0      0.000650     953.31134     1347.80347
  1474.0      0.000678     953.37256     1302.24487
  1482.0      0.000675     953.43390     1263.29565
  1415.0      0.000707     953.49512     1230.01318
  1352.0      0.000740     953.55634     1201.63879
  1357.0      0.000737     953.61786     1177.53931
  1281.0      0.000781     953.67938     1157.16541
  1231.0      0.000812     953.74103     1140.02795
  1180.0      0.000847     953.80249     1125.68298
  1172.0      0.000853     953.86414     1113.73889
  1140.0      0.000877     953.92596     1103.85107
  1202.0      0.000832     953.98755     1095.73572
  1170.0      0.000855     954.04932     1088.94653
  1115.0      0.000897     954.11115     1083.78271
  1075.0      0.000930     954.17316     1079.94324
  1111.0      0.000900     954.23511     1077.43005
  1124.0      0.000890     954.29718     1076.32751
  1111.0      0.000900     954.35931     1076.79993
  1129.0      0.000886     954.42114     1079.08801
  1094.0      0.000914     954.48346     1083.49890
  1059.0      0.000944     954.54578     1090.37952
  1073.0      0.000932     954.60803     1100.09021
  1074.0      0.000931     954.67035     1112.96021
  1138.0      0.000879     954.73279     1129.23328
  1192.0      0.000839     954.79529     1149.01184
  1226.0      0.000816     954.85785     1172.19287
  1179.0      0.000848     954.92029     1198.41370
  1245.0      0.000803     954.98303     1226.98962
  1223.0      0.000818     955.04565     1256.86475
  1252.0      0.000799     955.10840     1286.56018
  1352.0      0.000740     955.17096     1314.14502
  1383.0      0.000723     955.23395     1337.29797
  1356.0      0.000737     955.29681     1353.55518
  1294.0      0.000773     955.35968     1360.81299
  1291.0      0.000775     955.42279     1357.94580
  1341.0      0.000746     955.48553     1345.21643
  1318.0      0.000759     955.54865     1324.17444
  1305.0      0.000766     955.61163     1297.12134
  1242.0      0.000805     955.67493     1266.50647
  1188.0      0.000842     955.73816     1234.51807
  1124.0      0.000890     955.80127     1202.91431
  1165.0      0.000858     955.86438     1173.00781
  1091.0      0.000917     955.92786     1145.70667
  997.0       0.001003     955.99127     1121.56763
  1020.0      0.000980     956.05463     1100.84753
  1042.0      0.000960     956.11816     1083.56592
  1053.0      0.000950     956.18146     1069.55847
  1052.0      0.000951     956.24512     1058.54041
  1057.0      0.000946     956.30865     1050.15710
  1053.0      0.000950     956.37225     1044.03772
  1037.0      0.000964     956.43579     1039.82336
  992.0       0.001008     956.49939     1037.19507
  1030.0      0.000971     956.56329     1035.88416
  1029.0      0.000972     956.62695     1035.67310
  1075.0      0.000930     956.69086     1036.39380
  1081.0      0.000925     956.75470     1037.91870
  1023.0      0.000978     956.81866     1040.14612
  1001.0      0.000999     956.88257     1042.99805
  1051.0      0.000951     956.94641     1046.40344
  1063.0      0.000941     957.01031     1050.29492
  1045.0      0.000957     957.07452     1054.61438
  1056.0      0.000947     957.13855     1059.25513
  1046.0      0.000956     957.20282     1064.13977
  1027.0      0.000974     957.26672     1069.16406
  1075.0      0.000930     957.33081     1074.20996
  1050.0      0.000952     957.39508     1079.14893
  1005.0      0.000995     957.45953     1083.84167
  1060.0      0.000943     957.52374     1088.14917
  1078.0      0.000928     957.58783     1091.94287
  1038.0      0.000963     957.65228     1095.12122
  1041.0      0.000961     957.71661     1097.63123
  1083.0      0.000923     957.78094     1099.48291
  1064.0      0.000940     957.84534     1100.76086
  1126.0      0.000888     957.90985     1101.62561
  1116.0      0.000896     957.97455     1102.30481
  1074.0      0.000931     958.03906     1103.07739
  1134.0      0.000882     958.10352     1104.25891
  1147.0      0.000872     958.16809     1106.19153
  1091.0      0.000917     958.23285     1109.23022
  1083.0      0.000923     958.29761     1113.74109
  1062.0      0.000942     958.36218     1120.09839
  1149.0      0.000870     958.42706     1128.68054
  1206.0      0.000829     958.49158     1139.87195
  1165.0      0.000858     958.55640     1154.05762
  1252.0      0.000799     958.62134     1171.61829
  1269.0      0.000788     958.68610     1192.92419
  1241.0      0.000806     958.75098     1218.32031
  1283.0      0.000779     958.81580     1248.11353
  1328.0      0.000753     958.88055     1282.51099
  1340.0      0.000746     958.94568     1321.63257
  1371.0      0.000729     959.01050     1365.42688
  1445.0      0.000692     959.07544     1413.62573
  1522.0      0.000657     959.14050     1465.68640
  1461.0      0.000684     959.20544     1520.73401
  1579.0      0.000633     959.27051     1577.50940
  1665.0      0.000601     959.33563     1634.33215
  1668.0      0.000600     959.40088     1689.03699
  1805.0      0.000554     959.46576     1739.02209
  1886.0      0.000530     959.53094     1781.28979
  1900.0      0.000526     959.59613     1812.67651
  1964.0      0.000509     959.66125     1830.32727
  1926.0      0.000519     959.72650     1832.37244
  1946.0      0.000514     959.79193     1818.50562
  1917.0      0.000522     959.85712     1790.11804
  1870.0      0.000535     959.92236     1749.86169
  1819.0      0.000550     959.98749     1700.94763
  1739.0      0.000575     960.05298     1646.55481
  1632.0      0.000613     960.11823     1589.49707
  1578.0      0.000634     960.18353     1532.10864
  1493.0      0.000670     960.24890     1476.23596
  1431.0      0.000699     960.31433     1423.27185
  1368.0      0.000731     960.37976     1374.19910
  1336.0      0.000749     960.44513     1329.65039
  1293.0      0.000773     960.51050     1289.96118
  1218.0      0.000821     960.57587     1255.23694
  1227.0      0.000815     960.64136     1225.41077
  1182.0      0.000846     960.70691     1200.30005
  1181.0      0.000847     960.77246     1179.76074
  1127.0      0.000887     960.83795     1163.29517
  1125.0      0.000889     960.90344     1150.72083
  1111.0      0.000900     960.96899     1141.76526
  1085.0      0.000922     961.03442     1136.17163
  1107.0      0.000903     961.10016     1133.71692
  1116.0      0.000896     961.16553     1134.20764
  1180.0      0.000847     961.23126     1137.48047
  1216.0      0.000822     961.29688     1143.39587
  1183.0      0.000845     961.36255     1151.84119
  1158.0      0.000864     961.42816     1162.71924
  1153.0      0.000867     961.49371     1175.94897
  1182.0      0.000846     961.55939     1191.45728
  1220.0      0.000820     961.62512     1209.17358
  1172.0      0.000853     961.69080     1229.02271
  1265.0      0.000791     961.75653     1250.92200
  1293.0      0.000773     961.82214     1274.77258
  1274.0      0.000785     961.88788     1300.45581
  1279.0      0.000782     961.95355     1327.83154
  1272.0      0.000786     962.01929     1356.71924
  1268.0      0.000789     962.08484     1386.91602
  1331.0      0.000751     962.15082     1418.18457
  1320.0      0.000758     962.21643     1450.24768
  1420.0      0.000704     962.28229     1482.79260
  1417.0      0.000706     962.34796     1515.47058
  1395.0      0.000717     962.41370     1547.89832
  1500.0      0.000667     962.47949     1579.65942
  1536.0      0.000651     962.54523     1610.31262
  1524.0      0.000656     962.61096     1639.39209
  1603.0      0.000624     962.67694     1666.42639
  1645.0      0.000608     962.74274     1691.00745
  1602.0      0.000624     962.80835     1712.56165
  1635.0      0.000612     962.87421     1730.74866
  1692.0      0.000591     962.94000     1745.23376
  1733.0      0.000577     963.00586     1755.77393
  1748.0      0.000572     963.07166     1762.24316
  1732.0      0.000577     963.13757     1764.64172
  1766.0      0.000566     963.20319     1763.10217
  1753.0      0.000570     963.26917     1757.87939
  1787.0      0.000560     963.33496     1749.32813
  1771.0      0.000565     963.40082     1737.87244
  1718.0      0.000582     963.46674     1723.97058
  1749.0      0.000572     963.53253     1708.07629
  1734.0      0.000577     963.59821     1690.60474
  1659.0      0.000603     963.66412     1671.90454
  1705.0      0.000587     963.72992     1652.23096
  1669.0      0.000599     963.79572     1631.72937
  1679.0      0.000596     963.86169     1610.42603
  1672.0      0.000598     963.92737     1588.22803
  1628.0      0.000614     963.99323     1564.96191
  1593.0      0.000628     964.05902     1540.45093
  1575.0      0.000635     964.12476     1514.64709
  1551.0      0.000645     964.19080     1487.75732
  1586.0      0.000631     964.25665     1460.30310
  1522.0      0.000657     964.32233     1433.07861
  1489.0      0.000672     964.38831     1407.02844
  1393.0      0.000718     964.45404     1383.11121
  1353.0      0.000739     964.51971     1362.20618
  1322.0      0.000756     964.58563     1345.06433
  1344.0      0.000744     964.65143     1332.29114
  1359.0      0.000736     964.71716     1324.34644
  1284.0      0.000779     964.78290     1321.54126
  1281.0      0.000781     964.84875     1324.03796
  1315.0      0.000760     964.91455     1331.84778
  1333.0      0.000750     964.98041     1344.82617
  1314.0      0.000761     965.04620     1362.66504
  1265.0      0.000791     965.11188     1384.88708
  1288.0      0.000776     965.17749     1410.85669
  1369.0      0.000730     965.24316     1439.81445
  1335.0      0.000749     965.30908     1470.94092
  1319.0      0.000758     965.37482     1503.45227
  1361.0      0.000735     965.44049     1536.67383
  1369.0      0.000730     965.50629     1570.05408
  1518.0      0.000659     965.57178     1603.09448
  1452.0      0.000689     965.63757     1635.22742
  1446.0      0.000692     965.70313     1665.67651
  1460.0      0.000685     965.76904     1693.38220
  1485.0      0.000673     965.83478     1716.99072
  1597.0      0.000626     965.90027     1734.97693
  1664.0      0.000601     965.96588     1745.86035
  1628.0      0.000614     966.03156     1748.50623
  1636.0      0.000611     966.09747     1742.34106
  1646.0      0.000608     966.16284     1727.52051
  1615.0      0.000619     966.22833     1704.81018
  1558.0      0.000642     966.29407     1675.37451
  1516.0      0.000660     966.35974     1640.53528
  1453.0      0.000688     966.42517     1601.59717
  1413.0      0.000708     966.49084     1559.78760
  1432.0      0.000698     966.55621     1516.27502
  1363.0      0.000734     966.62170     1472.20886
  1294.0      0.000773     966.68732     1428.73413
  1326.0      0.000754     966.75293     1386.96130
  1265.0      0.000791     966.81848     1347.92249
  1284.0      0.000779     966.88379     1312.52686
  1235.0      0.000810     966.94928     1281.61658
  1294.0      0.000773     967.01465     1255.90149
  1252.0      0.000799     967.08008     1235.61499
  1196.0      0.000836     967.14551     1221.38928
  1135.0      0.000881     967.21088     1213.57190
  1187.0      0.000842     967.27637     1212.39819
  1187.0      0.000842     967.34155     1217.95337
  1215.0      0.000823     967.40698     1230.12598
  1195.0      0.000837     967.47241     1248.55310
  1232.0      0.000812     967.53760     1272.55994
  1269.0      0.000788     967.60309     1301.10144
  1290.0      0.000775     967.66833     1332.69812
  1317.0      0.000759     967.73346     1365.37683
  1435.0      0.000697     967.79871     1396.62573
  1468.0      0.000681     967.86377     1423.45569
  1432.0      0.000698     967.92908     1442.68848
  1458.0      0.000686     967.99438     1451.56897
  1434.0      0.000697     968.05939     1448.56580
  1438.0      0.000695     968.12451     1433.90808
  1365.0      0.000733     968.18982     1409.47363
  1376.0      0.000727     968.25482     1378.11682
  1341.0      0.000746     968.32007     1342.88770
  1274.0      0.000785     968.38495     1306.51282
  1245.0      0.000803     968.45001     1271.19250
  1185.0      0.000844     968.51501     1238.58154
  1180.0      0.000847     968.57996     1209.84814
  1168.0      0.000856     968.64496     1185.73718
  1157.0      0.000864     968.70978     1166.63721
  1163.0      0.000860     968.77490     1152.70520
  1145.0      0.000873     968.83984     1143.70129
  1179.0      0.000848     968.90479     1139.39563
  1141.0      0.000876     968.96954     1139.39404
  1131.0      0.000884     969.03436     1143.23901
  1191.0      0.000840     969.09924     1150.44226
  1211.0      0.000826     969.16400     1160.51843
  1170.0      0.000855     969.22876     1173.01147
  1235.0      0.000810     969.29346     1187.50806
  1226.0      0.000816     969.35815     1203.61707
  1164.0      0.000859     969.42273     1220.92590
  1224.0      0.000817     969.48730     1238.93994
  1295.0      0.000772     969.55200     1257.03906
  1318.0      0.000759     969.61670     1274.44849
  1290.0      0.000775     969.68140     1290.24695
  1341.0      0.000746     969.74579     1303.40503
  1344.0      0.000744     969.81030     1312.89050
  1409.0      0.000710     969.87463     1317.82129
  1403.0      0.000713     969.93921     1317.65625
  1307.0      0.000765     970.00385     1312.32019
  1316.0      0.000760     970.06805     1302.22644
  1362.0      0.000734     970.13257     1288.17285
  1298.0      0.000770     970.19690     1271.16418
  1299.0      0.000770     970.26123     1252.24805
  1275.0      0.000784     970.32556     1232.39685
  1205.0      0.000830     970.38989     1212.45251
  1197.0      0.000835     970.45410     1193.10742
  1191.0      0.000840     970.51837     1174.90369
  1169.0      0.000855     970.58252     1158.24158
  1137.0      0.000880     970.64667     1143.39209
  1161.0      0.000861     970.71069     1130.51025
  1168.0      0.000856     970.77478     1119.65076
  1146.0      0.000873     970.83893     1110.78613
  1135.0      0.000881     970.90295     1103.82568
  1151.0      0.000869     970.96686     1098.63379
  1170.0      0.000855     971.03107     1095.05164
  1170.0      0.000855     971.09479     1092.90930
  1140.0      0.000877     971.15887     1092.04065
  1133.0      0.000883     971.22260     1092.29346
  1100.0      0.000909     971.28650     1093.53662
  1126.0      0.000888     971.35010     1095.66187
  1172.0      0.000853     971.41382     1098.58911
  1160.0      0.000862     971.47766     1102.26379
  1152.0      0.000868     971.54138     1106.66040
  1208.0      0.000828     971.60510     1111.78357
  1213.0      0.000824     971.66858     1117.66736
  1235.0      0.000810     971.73218     1124.38330
  1245.0      0.000803     971.79584     1132.04724
  1255.0      0.000797     971.85944     1140.82959
  1284.0      0.000779     971.92267     1150.96753
  1285.0      0.000778     971.98627     1162.78955
  1262.0      0.000792     972.04974     1176.72717
  1360.0      0.000735     972.11310     1193.34021
  1415.0      0.000707     972.17645     1213.34021
  1483.0      0.000674     972.23981     1237.62903
  1550.0      0.000645     972.30298     1267.20813
  1497.0      0.000668     972.36621     1303.32239
  1515.0      0.000660     972.42950     1347.32556
  1540.0      0.000649     972.49261     1400.67920
  1656.0      0.000604     972.55573     1464.85901
  1735.0      0.000576     972.61884     1541.26013
  1791.0      0.000558     972.68182     1631.07397
  1962.0      0.000510     972.74487     1735.13513
  2074.0      0.000482     972.80780     1853.77222
  2177.0      0.000459     972.87085     1986.64685
  2269.0      0.000441     972.93359     2132.61011
  2408.0      0.000415     972.99652     2289.57471
  2564.0      0.000390     973.05920     2454.38696
  2862.0      0.0003494    973.12213     2622.83862
  2970.0      0.0003367    973.18500     2789.23291
  3156.0      0.0003169    973.24738     2946.89282
  3489.0      0.0002866    973.31012     3087.98633
  3686.0      0.0002713    973.37262     3204.07788
  3830.0      0.0002611    973.43530     3287.08496
  3854.0      0.0002595    973.49792     3330.64307
  3985.0      0.0002509    973.56030     3331.52173
  3885.0      0.0002574    973.62262     3290.46777
  3734.0      0.0002678    973.68512     3212.01929
  3470.0      0.0002882    973.74750     3103.40967
  3255.0      0.0003072    973.80981     2973.11255
  3020.0      0.0003311    973.87219     2829.59839
  2796.0      0.000358     973.93433     2680.68604
  2598.0      0.000385     973.99664     2532.77954
  2421.0      0.000413     974.05853     2391.36475
  2364.0      0.000423     974.12061     2260.92480
  2296.0      0.000436     974.18274     2144.55469
  2193.0      0.000456     974.24463     2044.86548
  2166.0      0.000462     974.30682     1963.65503
  2140.0      0.000467     974.36871     1902.21423
  2140.0      0.000467     974.43060     1861.51318
  2107.0      0.000475     974.49249     1842.38745
  2057.0      0.000486     974.55408     1845.69287
  2100.0      0.000476     974.61591     1872.41089
  2245.0      0.000445     974.67755     1923.68054
  2250.0      0.000444     974.73938     2000.75024
  2324.0      0.000430     974.80090     2104.82471
  2381.0      0.000420     974.86224     2236.84009
  2527.0      0.000396     974.92395     2397.16602
  2693.0      0.000371     974.98547     2585.26294
  2765.0      0.000362     975.04681     2799.35059
  2989.0      0.0003346    975.10822     3036.09399
  3221.0      0.0003105    975.16925     3290.34912
  3505.0      0.0002853    975.23065     3554.97021
  3753.0      0.0002665    975.29193     3820.69263
  3845.0      0.0002601    975.35315     4076.17578
  3976.0      0.0002515    975.41418     4308.46338
  4328.0      0.0002311    975.47528     4504.26611
  4505.0      0.0002220    975.53619     4652.50684
  4715.0      0.0002121    975.59741     4747.70654
  4750.0      0.0002105    975.65826     4792.75684
  4820.0      0.0002075    975.71912     4799.25244
  4735.0      0.0002112    975.77991     4784.91553
  4648.0      0.0002151    975.84064     4769.45605
  4621.0      0.0002164    975.90155     4770.85840
  4756.0      0.0002103    975.96210     4802.85010
  4765.0      0.0002099    976.02283     4873.56299
  4762.0      0.0002100    976.08331     4984.84521
  4913.0      0.0002035    976.14392     5131.81641
  5153.0      0.0001941    976.20441     5302.52588
  5498.0      0.0001819    976.26477     5477.77100
  5694.0      0.0001756    976.32520     5631.73438
  5919.0      0.0001689    976.38531     5734.53857
  6041.0      0.0001655    976.44568     5757.81445
  5705.0      0.0001753    976.50598     5682.48779
  5444.0      0.0001837    976.56610     5505.02246
  5260.0      0.0001901    976.62610     5237.98242
  4748.0      0.0002106    976.68634     4904.63916
  4347.0      0.0002300    976.74628     4531.56787
  3965.0      0.0002522    976.80627     4143.21240
  3556.0      0.0002812    976.86615     3759.43335
  3251.0      0.0003076    976.92584     3395.08838
  2938.0      0.0003404    976.98572     3060.46509
  2724.0      0.000367     977.04553     2761.77100
  2602.0      0.000384     977.10522     2501.90991
  2286.0      0.000437     977.16479     2281.01074
  2140.0      0.000467     977.22443     2097.11816
  2093.0      0.000478     977.28387     1946.86426
  1994.0      0.000502     977.34332     1826.10486
  1899.0      0.000527     977.40283     1730.45813
  1806.0      0.000554     977.46204     1655.71558
  1725.0      0.000580     977.52124     1598.11841
  1675.0      0.000597     977.58069     1554.49866
  1633.0      0.000612     977.63983     1522.31580
  1591.0      0.000629     977.69897     1499.61902
  1635.0      0.000612     977.75800     1484.96082
  1573.0      0.000636     977.81683     1477.29041
  1582.0      0.000632     977.87604     1475.84900
  1577.0      0.000634     977.93488     1480.05981
  1448.0      0.000691     977.99371     1489.45374
  1444.0      0.000693     978.05237     1503.58765
  1510.0      0.000662     978.11115     1521.99707
  1555.0      0.000643     978.16992     1544.15100
  1486.0      0.000673     978.22845     1569.42126
  1522.0      0.000657     978.28705     1597.06323
  1591.0      0.000629     978.34552     1626.19727
  1605.0      0.000623     978.40393     1655.80457
  1648.0      0.000607     978.46234     1684.72595
  1653.0      0.000605     978.52039     1711.68323
  1634.0      0.000612     978.57892     1735.32410
  1710.0      0.000585     978.63715     1754.30701
  1691.0      0.000591     978.69525     1767.42969
  1743.0      0.000574     978.75323     1773.90784
  1797.0      0.000556     978.81140     1773.03894
  1731.0      0.000578     978.86932     1765.02954
  1751.0      0.000571     978.92712     1750.52356
  1801.0      0.000555     978.98505     1730.64941
  1768.0      0.000566     979.04279     1706.88855
  1748.0      0.000572     979.10059     1680.95288
  1764.0      0.000567     979.15808     1654.67249
  1746.0      0.000573     979.21564     1629.93054
  1742.0      0.000574     979.27332     1608.63086
  1725.0      0.000580     979.33075     1592.67786
  1626.0      0.000615     979.38806     1583.95703
  1624.0      0.000616     979.44543     1584.30957
  1715.0      0.000583     979.50269     1595.47705
  1641.0      0.000609     979.56000     1619.02783
  1769.0      0.000565     979.61725     1656.26453
  1807.0      0.000553     979.67413     1708.11279
  1850.0      0.000541     979.73114     1774.99500
  2042.0      0.000490     979.78809     1856.70984
  2114.0      0.000473     979.84515     1952.31360
  2184.0      0.000458     979.90198     2060.04517
  2216.0      0.000451     979.95862     2177.14746
  2312.0      0.000433     980.01532     2299.93604
  2536.0      0.000394     980.07202     2423.66040
  2699.0      0.000371     980.12860     2542.53320
  2822.0      0.000354     980.18500     2649.88379
  3036.0      0.0003294    980.24146     2738.60815
  3183.0      0.0003142    980.29797     2802.04517
  3237.0      0.0003089    980.35425     2835.24414
  3268.0      0.0003060    980.41046     2836.23315
  3290.0      0.0003040    980.46680     2806.72681
  3143.0      0.0003182    980.52289     2751.89185
  2986.0      0.0003349    980.57892     2679.35693
  2864.0      0.0003492    980.63483     2597.98730
  2706.0      0.000370     980.69080     2516.94019
  2695.0      0.000371     980.74677     2445.08423
  2613.0      0.000383     980.80237     2390.74170
  2624.0      0.000381     980.85809     2361.50928
  2685.0      0.000372     980.91376     2364.07275
  2692.0      0.000371     980.96936     2403.92676
  2703.0      0.000370     981.02496     2485.02734
  2905.0      0.0003442    981.08032     2609.39697
  3017.0      0.0003315    981.13574     2776.64941
  3329.0      0.0003004    981.19104     2983.67114
  3513.0      0.0002847    981.24615     3224.16211
  3765.0      0.0002656    981.30133     3488.21191
  3999.0      0.0002501    981.35651     3761.96094
  4324.0      0.0002313    981.41144     4027.03247
  4659.0      0.0002146    981.46655     4261.93262
  4723.0      0.0002117    981.52155     4444.54688
  4827.0      0.0002072    981.57623     4557.48047
  4880.0      0.0002049    981.63116     4593.67529
  4588.0      0.0002180    981.68573     4558.74219
  4449.0      0.0002248    981.74036     4468.14502
  4385.0      0.0002281    981.79498     4341.25830
  4163.0      0.0002402    981.84937     4196.03223
  4024.0      0.0002485    981.90381     4046.08618
  4070.0      0.0002457    981.95807     3899.90552
  3969.0      0.0002520    982.01233     3761.12939
  4027.0      0.0002483    982.06671     3629.34985
  3867.0      0.0002586    982.12073     3501.28394
  3862.0      0.0002589    982.17462     3372.32251
  3746.0      0.0002670    982.22894     3238.22192
  3512.0      0.0002847    982.28265     3096.47339
  3211.0      0.0003114    982.33636     2946.85938
  3085.0      0.0003241    982.39044     2791.14551
  2840.0      0.000352     982.44397     2632.28857
  2663.0      0.000376     982.49756     2473.65210
  2408.0      0.000415     982.55115     2318.46167
  2155.0      0.000464     982.60480     2169.55518
  2068.0      0.000484     982.65802     2029.26965
  1967.0      0.000508     982.71136     1899.41174
  1879.0      0.000532     982.76465     1781.24048
  1726.0      0.000579     982.81799     1675.47070
  1629.0      0.000614     982.87097     1582.29919
  1610.0      0.000621     982.92395     1501.45789
  1541.0      0.000649     982.97687     1432.29004
  1484.0      0.000674     983.02985     1373.84912
  1414.0      0.000707     983.08252     1324.99939
  1376.0      0.000727     983.13538     1284.51636
  1315.0      0.000760     983.18811     1251.16797
  1335.0      0.000749     983.24054     1223.78210
  1255.0      0.000797     983.29303     1201.29749
  1192.0      0.000839     983.34546     1182.78027
  1230.0      0.000813     983.39801     1167.44104
  1220.0      0.000820     983.45001     1154.62903
  1140.0      0.000877     983.50244     1143.82251
  1151.0      0.000869     983.55463     1134.60876
  1187.0      0.000842     983.60669     1126.67017
  1128.0      0.000887     983.65875     1119.76086
  1106.0      0.000904     983.71057     1113.69763
  1037.0      0.000964     983.76239     1108.33923
  1091.0      0.000917     983.81415     1103.58020
  1097.0      0.000912     983.86584     1099.33972
  1086.0      0.000921     983.91730     1095.55591
  1130.0      0.000885     983.96899     1092.18054
  1095.0      0.000913     984.02032     1089.17566
  1050.0      0.000952     984.07178     1086.51196
  1062.0      0.000942     984.12305     1084.16968
  1085.0      0.000922     984.17413     1082.13184
  1111.0      0.000900     984.22540     1080.39172
  1096.0      0.000912     984.27643     1078.95020
  1076.0      0.000929     984.32751     1077.81628
  1013.0      0.000987     984.37817     1077.01074
  1046.0      0.000956     984.42908     1076.57239
  1060.0      0.000943     984.47980     1076.55945
  1044.0      0.000958     984.53046     1077.05493
  1132.0      0.000883     984.58124     1078.17419
  1117.0      0.000895     984.63159     1080.07007
  1013.0      0.000987     984.68201     1082.94116
  1020.0      0.000980     984.73224     1087.03064
  1081.0      0.000925     984.78253     1092.63074
  1094.0      0.000914     984.83295     1100.07642
  1113.0      0.000898     984.88281     1109.73376
  1191.0      0.000840     984.93304     1121.98413
  1123.0      0.000890     984.98297     1137.20178
  1149.0      0.000870     985.03278     1155.71960
  1191.0      0.000840     985.08252     1177.79663
  1239.0      0.000807     985.13226     1203.58179
  1234.0      0.000810     985.18182     1233.07227
  1207.0      0.000829     985.23151     1266.07336
  1291.0      0.000775     985.28076     1302.15503
  1324.0      0.000755     985.33038     1340.59863
  1292.0      0.000774     985.37958     1380.35071
  1356.0      0.000737     985.42883     1419.99060
  1425.0      0.000702     985.47797     1457.77490
  1461.0      0.000684     985.52679     1491.80896
  1473.0      0.000679     985.57581     1520.36133
  1449.0      0.000690     985.62469     1542.21875
  1514.0      0.000661     985.67352     1556.88611
  1497.0      0.000668     985.72235     1564.47034
  1495.0      0.000669     985.77100     1565.31873
  1506.0      0.000664     985.81934     1559.64270
  1559.0      0.000641     985.86792     1547.35242
  1456.0      0.000687     985.91632     1528.23096
  1380.0      0.000725     985.96460     1502.34851
  1420.0      0.000704     986.01288     1470.45190
  1353.0      0.000739     986.06097     1434.05737
  1291.0      0.000775     986.10901     1395.17371
  1247.0      0.000802     986.15698     1355.87207
  1171.0      0.000854     986.20483     1317.94714
  1179.0      0.000848     986.25262     1282.76917
  1172.0      0.000853     986.30054     1251.27234
  1216.0      0.000822     986.34790     1224.01086
  1142.0      0.000876     986.39569     1201.23047
  1123.0      0.000890     986.44293     1182.92773
  1169.0      0.000855     986.49036     1168.91394
  1196.0      0.000836     986.53772     1158.86572
  1173.0      0.000853     986.58490     1152.37708
  1148.0      0.000871     986.63190     1148.99854
  1125.0      0.000889     986.67914     1148.29272
  1023.0      0.000978     986.72595     1149.78479
  1048.0      0.000954     986.77283     1153.09180
  1077.0      0.000929     986.81964     1157.85706
  1037.0      0.000964     986.86633     1163.76672
  1073.0      0.000932     986.91290     1170.60144
  1154.0      0.000867     986.95929     1178.02234
  1156.0      0.000865     987.00580     1185.87317
  1143.0      0.000875     987.05206     1193.96570
  1128.0      0.000887     987.09839     1202.12952
  1152.0      0.000868     987.14435     1210.20764
  1172.0      0.000853     987.19055     1218.05457
  1205.0      0.000830     987.23657     1225.53552
  1170.0      0.000855     987.28241     1232.52917
  1134.0      0.000882     987.32825     1238.92712
  1152.0      0.000868     987.37384     1244.62268
  1144.0      0.000874     987.41962     1249.52808
  1182.0      0.000846     987.46515     1253.55737
  1179.0      0.000848     987.51038     1256.63318
  1157.0      0.000864     987.55585     1258.68115
  1171.0      0.000854     987.60132     1259.63745
  1139.0      0.000878     987.64630     1259.44653
  1114.0      0.000898     987.69135     1258.06970
  1155.0      0.000866     987.73645     1255.49084
  1181.0      0.000847     987.78137     1251.72034
  1162.0      0.000861     987.82605     1246.79565
  1159.0      0.000863     987.87091     1240.78857
  1154.0      0.000867     987.91559     1233.79651
  1188.0      0.000842     987.96002     1225.93909
  1164.0      0.000859     988.00452     1217.35522
  1151.0      0.000869     988.04901     1208.19141
  1180.0      0.000847     988.09332     1198.59766
  1167.0      0.000857     988.13739     1188.72278
  1113.0      0.000898     988.18127     1178.70862
  1068.0      0.000936     988.22546     1168.69214
  1086.0      0.000921     988.26935     1158.81311
  1068.0      0.000936     988.31329     1149.15723
  1034.0      0.000967     988.35687     1139.84875
  1032.0      0.000969     988.40070     1130.99109
  1042.0      0.000960     988.44397     1122.68115
  1038.0      0.000963     988.48767     1115.01660
  1031.0      0.000970     988.53094     1108.09326
  1049.0      0.000953     988.57422     1102.01257
  1025.0      0.000976     988.61743     1096.87781
  992.0       0.001008     988.66046     1092.80115
  997.0       0.001003     988.70349     1089.89514
  977.0       0.001024     988.74634     1088.27551
  996.0       0.001004     988.78912     1088.05115
  1017.0      0.000983     988.83197     1089.31873
  999.0       0.001001     988.87457     1092.15051
  1011.0      0.000989     988.91711     1096.58057
  1058.0      0.000945     988.95947     1102.59631
  979.0       0.001021     989.00171     1110.11877
  1005.0      0.000995     989.04395     1118.99670
  1027.0      0.000974     989.08630     1128.99084
  982.0       0.001018     989.12836     1139.78210
  1012.0      0.000988     989.17041     1150.90662
  1017.0      0.000983     989.21204     1161.83618
  1012.0      0.000988     989.25403     1171.92969
  1070.0      0.000935     989.29553     1180.47437
  1061.0      0.000943     989.33710     1186.75964
  1107.0      0.000903     989.37848     1190.19177
  1030.0      0.000971     989.41992     1190.42126
  1014.0      0.000986     989.46124     1187.44238
  1076.0      0.000929     989.50244     1181.59436
  1060.0      0.000943     989.54358     1173.48047
  1001.0      0.000999     989.58459     1163.80847
  1060.0      0.000943     989.62543     1153.32007
  1062.0      0.000942     989.66608     1142.69214
  1047.0      0.000955     989.70697     1132.52441
  1043.0      0.000959     989.74762     1123.30505
  1087.0      0.000920     989.78802     1115.45935
  1088.0      0.000919     989.82855     1109.33228
  1048.0      0.000954     989.86890     1105.20789
  1071.0      0.000934     989.90918     1103.31738
  1068.0      0.000936     989.94934     1103.85620
  1084.0      0.000923     989.98926     1106.99426
  1130.0      0.000885     990.02936     1112.88391
  1119.0      0.000894     990.06885     1121.58130
  1158.0      0.000864     990.10876     1133.41284
  1154.0      0.000867     990.14850     1148.42554
  1178.0      0.000849     990.18799     1166.74036
  1161.0      0.000861     990.22729     1188.45728
  1210.0      0.000826     990.26672     1213.62476
  1219.0      0.000820     990.30609     1242.21765
  1258.0      0.000795     990.34528     1274.10901
  1353.0      0.000739     990.38428     1309.05481
  1328.0      0.000753     990.42316     1346.56921
  1389.0      0.000720     990.46210     1386.03418
  1438.0      0.000695     990.50073     1426.56995
  1452.0      0.000689     990.53955     1467.04187
  1550.0      0.000645     990.57819     1506.04175
  1549.0      0.000646     990.61658     1541.89429
  1580.0      0.000633     990.65485     1572.70959
  1641.0      0.000609     990.69318     1596.50439
  1699.0      0.000589     990.73114     1611.44495
  1639.0      0.000610     990.76935     1616.20142
  1663.0      0.000601     990.80737     1610.28711
  1651.0      0.000606     990.84515     1594.21985
  1645.0      0.000608     990.88293     1569.38110
  1612.0      0.000620     990.92053     1537.66162
  1479.0      0.000676     990.95813     1501.09558
  1407.0      0.000711     990.99561     1461.60095
  1367.0      0.000732     991.03271     1420.85242
  1349.0      0.000741     991.07025     1380.24243
  1259.0      0.000794     991.10742     1340.87817
  1219.0      0.000820     991.14429     1303.59937
  1202.0      0.000832     991.18121     1269.00415
  1215.0      0.000823     991.21814     1237.47339
  1228.0      0.000814     991.25488     1209.20447
  1138.0      0.000879     991.29126     1184.23975
  1138.0      0.000879     991.32806     1162.50867
  1169.0      0.000855     991.36456     1143.84814
  1138.0      0.000879     991.40082     1128.03955
  1106.0      0.000904     991.43689     1114.82788
  1135.0      0.000881     991.47321     1103.94214
  1116.0      0.000896     991.50916     1095.11206
  1111.0      0.000900     991.54504     1088.07861
  1093.0      0.000915     991.58081     1082.59949
  1082.0      0.000924     991.61664     1078.45862
  1074.0      0.000931     991.65210     1075.46497
  1059.0      0.000944     991.68762     1073.46021
  1078.0      0.000928     991.72290     1072.31531
  1067.0      0.000937     991.75848     1071.93127
  1091.0      0.000917     991.79364     1072.24365
  1124.0      0.000890     991.82861     1073.22314
  1135.0      0.000881     991.86359     1074.88452
  1118.0      0.000894     991.89844     1077.29138
  1079.0      0.000927     991.93323     1080.62964
  1081.0      0.000925     991.96777     1084.99768
  1117.0      0.000895     992.00256     1090.76709
  1140.0      0.000877     992.03699     1098.38208
  1119.0      0.000894     992.07129     1108.43970
  1119.0      0.000894     992.10535     1121.70398
  1154.0      0.000867     992.13965     1138.78418
  1158.0      0.000864     992.17365     1161.39917
  1254.0      0.000797     992.20770     1190.39050
  1281.0      0.000781     992.24146     1226.92065
  1237.0      0.000808     992.27515     1272.01428
  1339.0      0.000747     992.30865     1326.40161
  1412.0      0.000708     992.34222     1390.33533
  1446.0      0.000692     992.37549     1463.41003
  1484.0      0.000674     992.40912     1544.35388
  1564.0      0.000639     992.44208     1630.88208
  1681.0      0.000595     992.47516     1719.49182
  1786.0      0.000560     992.50818     1805.30115
  1793.0      0.000558     992.54083     1882.03906
  1804.0      0.000554     992.57373     1942.47827
  1829.0      0.000547     992.60645     1979.66931
  1833.0      0.000546     992.63879     1988.88159
  1785.0      0.000560     992.67114     1969.34741
  1803.0      0.000555     992.70355     1924.57837
  1757.0      0.000569     992.73584     1861.01074
  1651.0      0.000606     992.76788     1785.98108
  1558.0      0.000642     992.79974     1706.18274
  1463.0      0.000684     992.83179     1627.00977
  1469.0      0.000681     992.86353     1552.42737
  1404.0      0.000712     992.89532     1485.11816
  1388.0      0.000720     992.92694     1426.65552
  1361.0      0.000735     992.95819     1377.69080
  1327.0      0.000754     992.98944     1338.13672
  1358.0      0.000736     993.02069     1307.34680
  1320.0      0.000758     993.05188     1284.31018
  1304.0      0.000767     993.08295     1267.85071
  1320.0      0.000758     993.11377     1256.62268
  1263.0      0.000792     993.14459     1249.44983
  1291.0      0.000775     993.17529     1245.23914
  1262.0      0.000792     993.20587     1243.05652
  1246.0      0.000803     993.23639     1242.14319
  1281.0      0.000781     993.26672     1241.90405
  1225.0      0.000816     993.29688     1241.89709
  1277.0      0.000783     993.32709     1241.81384
  1361.0      0.000735     993.35706     1241.45715
  1299.0      0.000770     993.38696     1240.72742
  1232.0      0.000812     993.41669     1239.60498
  1280.0      0.000781     993.44635     1238.15735
  1366.0      0.000732     993.47614     1236.43481
  1337.0      0.000748     993.50555     1234.59106
  1284.0      0.000779     993.53485     1232.79053
  1378.0      0.000726     993.56409     1231.21399
  1346.0      0.000743     993.59314     1230.05627
  1302.0      0.000768     993.62213     1229.52222
  1253.0      0.000798     993.65106     1229.82263
  1241.0      0.000806     993.67993     1231.17712
  1267.0      0.000789     993.70850     1233.81567
  1321.0      0.000757     993.73718     1237.98706
  1333.0      0.000750     993.76556     1243.96594
  1354.0      0.000739     993.79395     1252.09045
  1351.0      0.000740     993.82202     1262.69849
  1394.0      0.000717     993.85022     1276.27344
  1446.0      0.000692     993.87817     1293.38513
  1421.0      0.000704     993.90613     1314.74414
  1498.0      0.000668     993.93378     1341.21875
  1549.0      0.000646     993.96155     1373.86389
  1601.0      0.000625     993.98901     1413.91833
  1595.0      0.000627     994.01648     1462.80640
  1687.0      0.000593     994.04395     1522.10950
  1826.0      0.000548     994.07092     1593.51416
  1826.0      0.000548     994.09796     1678.74268
  1883.0      0.000531     994.12500     1779.42737
  1978.0      0.000506     994.15167     1896.96350
  2138.0      0.000468     994.17853     2032.30542
  2324.0      0.000430     994.20514     2185.73218
  2422.0      0.000413     994.23169     2356.61035
  2554.0      0.000392     994.25812     2543.16577
  2739.0      0.000365     994.28436     2742.28174
  2974.0      0.0003362    994.31061     2949.33105
  3124.0      0.0003201    994.33685     3158.04346
  3310.0      0.0003021    994.36255     3360.42554
  3636.0      0.0002750    994.38849     3546.82178
  3931.0      0.0002544    994.41388     3706.30566
  4120.0      0.0002427    994.43964     3827.62598
  4285.0      0.0002334    994.46533     3900.83936
  4310.0      0.0002320    994.49036     3919.29932
  4206.0      0.0002378    994.51575     3881.24707
  4202.0      0.0002380    994.54095     3790.22144
  3878.0      0.0002579    994.56580     3654.09473
  3653.0      0.0002737    994.59052     3483.28931
  3364.0      0.0002973    994.61560     3288.98926
  3064.0      0.0003264    994.64008     3081.90503
  2721.0      0.000368     994.66473     2871.28369
  2460.0      0.000407     994.68890     2665.07495
  2206.0      0.000453     994.71320     2469.61328
  2207.0      0.000453     994.73749     2289.71777
  2148.0      0.000466     994.76166     2129.03857
  2013.0      0.000497     994.78558     1989.86707
  1913.0      0.000523     994.80920     1873.50391
  1888.0      0.000530     994.83307     1780.35632
  1872.0      0.000534     994.85657     1710.08862
  1820.0      0.000549     994.88000     1661.75439
  1680.0      0.000595     994.90350     1633.90417
  1770.0      0.000565     994.92670     1624.67053
  1894.0      0.000528     994.94977     1631.82495
  1884.0      0.000531     994.97278     1652.80225
  1845.0      0.000542     994.99548     1684.71143
  1872.0      0.000534     995.01843     1724.31348
  1954.0      0.000512     995.04102     1767.99414
  1949.0      0.000513     995.06360     1811.75732
  2032.0      0.000492     995.08606     1851.29138
  2078.0      0.000481     995.10834     1882.22412
  2092.0      0.000478     995.13037     1900.62561
  2053.0      0.000487     995.15240     1903.68726
  2149.0      0.000465     995.17438     1890.32654
  2040.0      0.000490     995.19617     1861.35486
  1819.0      0.000550     995.21783     1819.11646
  1721.0      0.000581     995.23944     1766.81201
  1720.0      0.000581     995.26074     1707.83301
  1699.0      0.000589     995.28192     1645.33557
  1604.0      0.000623     995.30322     1582.03857
  1548.0      0.000646     995.32410     1520.16296
  1440.0      0.000694     995.34534     1461.43628
  1375.0      0.000727     995.36597     1407.10730
  1417.0      0.000706     995.38678     1357.99194
  1383.0      0.000723     995.40735     1314.46887
  1293.0      0.000773     995.42780     1276.62622
  1209.0      0.000827     995.44824     1244.22949
  1186.0      0.000843     995.46851     1216.89172
  1215.0      0.000823     995.48834     1194.09155
  1193.0      0.000838     995.50842     1175.25024
  1198.0      0.000835     995.52826     1159.78223
  1172.0      0.000853     995.54816     1147.13379
  1113.0      0.000898     995.56763     1136.80664
  1090.0      0.000917     995.58716     1128.36841
  1090.0      0.000917     995.60657     1121.45789
  1122.0      0.000891     995.62561     1115.78235
  1143.0      0.000875     995.64484     1111.10901
  1017.0      0.000983     995.66382     1107.25928
  1060.0      0.000943     995.68262     1104.09473
  1125.0      0.000889     995.70135     1101.51624
  1095.0      0.000913     995.71997     1099.45447
  1091.0      0.000917     995.73846     1097.86548
  1066.0      0.000938     995.75690     1096.73022
  1025.0      0.000976     995.77509     1096.05200
  1090.0      0.000917     995.79315     1095.86011
  1106.0      0.000904     995.81122     1096.21313
  1141.0      0.000876     995.82904     1097.20349
  1164.0      0.000859     995.84674     1098.96484
  1145.0      0.000873     995.86444     1101.67383
  1104.0      0.000906     995.88202     1105.55896
  1093.0      0.000915     995.89941     1110.89441
  1071.0      0.000934     995.91656     1117.99963
  1119.0      0.000894     995.93378     1127.22156
  1178.0      0.000849     995.95056     1138.91174
  1144.0      0.000874     995.96759     1153.39429
  1135.0      0.000881     995.98425     1170.92468
  1149.0      0.000870     996.00092     1191.64050
  1194.0      0.000838     996.01740     1215.51355
  1276.0      0.000784     996.03369     1242.30396
  1260.0      0.000794     996.04999     1271.51025
  1264.0      0.000791     996.06610     1302.33447
  1280.0      0.000781     996.08203     1333.63708
  1301.0      0.000769     996.09790     1363.91687
  1375.0      0.000727     996.11365     1391.32544
  1418.0      0.000705     996.12939     1413.80750
  1410.0      0.000709     996.14490     1429.42358
  1386.0      0.000722     996.16016     1436.84204
  1405.0      0.000712     996.17529     1435.80859
  1407.0      0.000711     996.19049     1427.30774
  1434.0      0.000697     996.20532     1413.31287
  1379.0      0.000725     996.22040     1396.30579
  1393.0      0.000718     996.23480     1378.83826
  1380.0      0.000725     996.24951     1363.28320
  1379.0      0.000725     996.26410     1351.74390
  1389.0      0.000720     996.27838     1346.05396
  1427.0      0.000701     996.29266     1347.79028
  1447.0      0.000691     996.30658     1358.28528
  1409.0      0.000710     996.32056     1378.62146
  1465.0      0.000683     996.33441     1409.61865
  1564.0      0.000639     996.34802     1451.80969
  1642.0      0.000609     996.36157     1505.40088
  1610.0      0.000621     996.37531     1570.23376
  1557.0      0.000642     996.38831     1645.73767
  1693.0      0.000591     996.40161     1730.88098
  1821.0      0.000549     996.41455     1824.12207
  1856.0      0.000539     996.42731     1923.36353
  1993.0      0.000502     996.44043     2025.91187
  2095.0      0.000477     996.45300     2128.44067
  2151.0      0.000465     996.46552     2226.99927
  2314.0      0.000432     996.47791     2317.10962
  2392.0      0.000418     996.49030     2394.04028
  2472.0      0.000405     996.50232     2453.33081
  2546.0      0.000393     996.51410     2491.53271
  2512.0      0.000398     996.52606     2506.97217
  2374.0      0.000421     996.53766     2500.19629
  2401.0      0.000416     996.54950     2473.88354
  2360.0      0.000424     996.56091     2432.24902
  2243.0      0.000446     996.57233     2380.24219
  2172.0      0.000460     996.58362     2322.83716
  2038.0      0.000491     996.59460     2264.56519
  1984.0      0.000504     996.60553     2209.28442
  1998.0      0.000501     996.61633     2160.10449
  1989.0      0.000503     996.62726     2119.38452
  1866.0      0.000536     996.63763     2088.76074
  1803.0      0.000555     996.64801     2069.19580
  1906.0      0.000525     996.65851     2061.03540
  1896.0      0.000527     996.66858     2064.07300
  1913.0      0.000523     996.67865     2077.63525
  2002.0      0.000500     996.68860     2100.66211
  2039.0      0.000490     996.69824     2131.78418
  2053.0      0.000487     996.70782     2169.40918
  2081.0      0.000481     996.71753     2211.78198
  2160.0      0.000463     996.72668     2257.04102
  2127.0      0.000470     996.73590     2303.26367
  2135.0      0.000468     996.74506     2348.51123
  2188.0      0.000457     996.75409     2390.86304
  2256.0      0.000443     996.76282     2428.46460
  2272.0      0.000440     996.77155     2459.57568
  2290.0      0.000437     996.78021     2482.62036
  2392.0      0.000418     996.78857     2496.23657
  2275.0      0.000440     996.79694     2499.34106
  2322.0      0.000431     996.80505     2491.19019
  2336.0      0.000428     996.81317     2471.48608
  2334.0      0.000428     996.82098     2440.45435
  2370.0      0.000422     996.82886     2398.89600
  2358.0      0.000424     996.83649     2348.10767
  2304.0      0.000434     996.84399     2289.72461
  2184.0      0.000458     996.85138     2225.51855
  2047.0      0.000489     996.85864     2157.23877
  1980.0      0.000505     996.86572     2086.50635
  1829.0      0.000547     996.87262     2014.77466
  1786.0      0.000560     996.87933     1943.30518
  1663.0      0.000601     996.88623     1873.17126
  1614.0      0.000620     996.89270     1805.25977
  1618.0      0.000618     996.89923     1740.28284
  1539.0      0.000650     996.90540     1678.78931
  1419.0      0.000705     996.91144     1621.17578
  1375.0      0.000727     996.91760     1567.71069
  1383.0      0.000723     996.92346     1518.54663
  1361.0      0.000735     996.92920     1473.74133
  1353.0      0.000739     996.93488     1433.27600
  1397.0      0.000716     996.94031     1397.06873
  1371.0      0.000729     996.94556     1364.99121
  1301.0      0.000769     996.95081     1336.88232
  1313.0      0.000762     996.95575     1312.55884
  1324.0      0.000755     996.96069     1291.82715
  1277.0      0.000783     996.96545     1274.49243
  1299.0      0.000770     996.97028     1260.37720
  1284.0      0.000779     996.97473     1249.32690
  1338.0      0.000747     996.97913     1241.23401
  1352.0      0.000740     996.98334     1236.05518
  1319.0      0.000758     996.98755     1233.83911
  1374.0      0.000728     996.99146     1234.75916
  1409.0      0.000710     996.99524     1239.17432
  1426.0      0.000701     996.99908     1247.43665
  1487.0      0.000672     997.00256     1260.64795
  1467.0      0.000682     997.00586     1279.72900
  1487.0      0.000672     997.00916     1306.04407
  1551.0      0.000645     997.01245     1341.24097
  1595.0      0.000627     997.01526     1387.19421
  1739.0      0.000575     997.01807     1445.90015
  1818.0      0.000550     997.02094     1519.30969
  1895.0      0.000528     997.02356     1609.10974
  1992.0      0.000502     997.02600     1716.46252
  2086.0      0.000479     997.02820     1841.71753
  2130.0      0.000469     997.03064     1984.13159
  2332.0      0.000429     997.03247     2141.58716
  2468.0      0.000405     997.03430     2310.33130
  2602.0      0.000384     997.03601     2484.71045
  2854.0      0.0003504    997.03760     2656.95679
  3112.0      0.0003213    997.03925     2817.18530
  3134.0      0.0003191    997.04065     2954.01538
  3274.0      0.0003054    997.04187     3056.30151
  3346.0      0.0002989    997.04285     3115.94727
  3301.0      0.0003029    997.04382     3130.68140
  3125.0      0.0003200    997.04437     3105.06885
  2988.0      0.0003347    997.04510     3048.97705
  2963.0      0.0003375    997.04559     2974.60815
  2841.0      0.000352     997.04590     2893.83179
  2775.0      0.000360     997.04626     2816.67529
  2750.0      0.000364     997.04626     2750.82373
  2757.0      0.000363     997.04614     2701.63550
  2695.0      0.000371     997.04602     2672.30322
  2626.0      0.000381     997.04547     2664.04395
  2622.0      0.000381     997.04504     2676.29810
  2783.0      0.000359     997.04462     2706.96216
  2837.0      0.000352     997.04376     2752.65356
  2835.0      0.000353     997.04291     2809.04224
  2901.0      0.0003447    997.04169     2871.18652
  2963.0      0.0003375    997.04065     2933.99609
  2944.0      0.0003397    997.03931     2992.27319
  2934.0      0.0003408    997.03772     3041.83789
  2949.0      0.0003391    997.03613     3079.83691
  2956.0      0.0003383    997.03424     3105.42969
  2962.0      0.0003376    997.03247     3119.87695
  2915.0      0.0003431    997.03033     3125.92871
  2891.0      0.0003459    997.02820     3126.85596
  2923.0      0.0003421    997.02588     3125.61865
  2887.0      0.0003464    997.02344     3124.40771
  2881.0      0.0003471    997.02081     3124.51050
  2967.0      0.0003370    997.01801     3126.35156
  3107.0      0.0003219    997.01520     3129.61328
  3164.0      0.0003161    997.01208     3133.42163
  3174.0      0.0003151    997.00909     3136.59717
  3175.0      0.0003150    997.00562     3137.97217
  3168.0      0.0003157    997.00214     3136.72534
  3172.0      0.0003153    996.99847     3132.64526
  3220.0      0.0003106    996.99463     3126.23267
  3195.0      0.0003130    996.99084     3118.59277
  3257.0      0.0003070    996.98676     3111.13306
  3195.0      0.0003130    996.98267     3105.15942
  3219.0      0.0003107    996.97821     3101.45117
  3139.0      0.0003186    996.97369     3099.90381
  3044.0      0.0003285    996.96912     3099.26782
  3121.0      0.0003204    996.96429     3096.95996
  3165.0      0.0003160    996.95941     3089.03198
  3337.0      0.0002997    996.95435     3070.38354
  3269.0      0.0003059    996.94940     3035.42944
  3134.0      0.0003191    996.94397     2979.27588
  3008.0      0.0003324    996.93848     2899.17188
  2950.0      0.0003390    996.93268     2795.54004
  2855.0      0.0003503    996.92706     2671.98022
  2694.0      0.000371     996.92108     2534.27515
  2534.0      0.000395     996.91510     2388.98828
  2315.0      0.000432     996.90881     2242.33252
  2168.0      0.000461     996.90247     2099.55884
  2046.0      0.000489     996.89594     1964.76331
  1988.0      0.000503     996.88940     1840.91602
  1767.0      0.000566     996.88257     1730.00781
  1713.0      0.000584     996.87561     1633.04138
  1607.0      0.000622     996.86853     1550.37048
  1608.0      0.000622     996.86145     1481.69910
  1604.0      0.000623     996.85394     1426.27148
  1477.0      0.000677     996.84619     1383.00635
  1476.0      0.000678     996.83868     1350.64380
  1501.0      0.000666     996.83099     1327.85364
  1450.0      0.000690     996.82288     1313.33032
  1481.0      0.000675     996.81482     1305.84985
  1466.0      0.000682     996.80658     1304.30933
  1405.0      0.000712     996.79828     1307.71838
  1461.0      0.000684     996.78961     1315.21289
  1444.0      0.000693     996.78113     1326.01868
  1431.0      0.000699     996.77216     1339.42957
  1465.0      0.000683     996.76306     1354.77417
  1501.0      0.000666     996.75403     1371.39392
  1571.0      0.000637     996.74481     1388.61353
  1550.0      0.000645     996.73535     1405.73206
  1545.0      0.000647     996.72571     1422.02466
  1601.0      0.000625     996.71613     1436.67651
  1663.0      0.000601     996.70612     1448.91638
  1578.0      0.000634     996.69604     1457.98828
  1546.0      0.000647     996.68597     1463.23425
  1591.0      0.000629     996.67572     1464.16736
  1657.0      0.000604     996.66522     1460.54529
  1654.0      0.000605     996.65466     1452.40491
  1602.0      0.000624     996.64392     1440.04822
  1522.0      0.000657     996.63287     1423.99402
  1538.0      0.000650     996.62183     1404.90137
  1478.0      0.000677     996.61078     1383.49207
  1459.0      0.000685     996.59937     1360.48450
  1375.0      0.000727     996.58789     1336.55542
  1379.0      0.000725     996.57629     1312.31238
  1411.0      0.000709     996.56427     1288.28357
  1337.0      0.000748     996.55261     1264.91809
  1276.0      0.000784     996.54047     1242.57703
  1275.0      0.000784     996.52814     1221.60596
  1255.0      0.000797     996.51593     1202.09570
  1226.0      0.000816     996.50336     1184.24365
  1207.0      0.000829     996.49054     1168.12439
  1208.0      0.000828     996.47772     1153.75940
  1155.0      0.000866     996.46484     1141.12170
  1113.0      0.000898     996.45172     1130.14783
  1113.0      0.000898     996.43848     1120.74695
  1148.0      0.000871     996.42493     1112.81079
  1171.0      0.000854     996.41144     1106.21777
  1179.0      0.000848     996.39758     1100.84607
  1127.0      0.000887     996.38373     1096.57446
  1158.0      0.000864     996.36969     1093.28528
  1137.0      0.000880     996.35571     1090.87463
  1078.0      0.000928     996.34131     1089.24426
  1133.0      0.000883     996.32666     1088.31201
  1121.0      0.000892     996.31219     1088.00427
  1115.0      0.000897     996.29742     1088.25977
  1083.0      0.000923     996.28241     1089.02588
  1120.0      0.000893     996.26746     1090.26062
  1123.0      0.000890     996.25208     1091.92810
  1139.0      0.000878     996.23694     1094.00317
  1096.0      0.000912     996.22137     1096.58179
  1106.0      0.000904     996.20569     1099.41357
  1162.0      0.000861     996.18970     1102.63354
  1124.0      0.000890     996.17365     1106.18530
  1101.0      0.000908     996.15741     1110.09680
  1118.0      0.000894     996.14124     1114.37744
  1109.0      0.000902     996.12500     1119.04236
  1092.0      0.000916     996.10852     1124.11536
  1167.0      0.000857     996.09155     1129.63330
  1211.0      0.000826     996.07471     1135.64270
  1246.0      0.000803     996.05768     1142.20593
  1195.0      0.000837     996.04047     1149.39600
  1197.0      0.000835     996.02319     1157.29858
  1237.0      0.000808     996.00580     1166.00940
  1254.0      0.000797     995.98798     1175.62390
  1246.0      0.000803     995.97028     1186.23999
  1242.0      0.000805     995.95233     1197.94336
  1255.0      0.000797     995.93433     1210.81055
  1271.0      0.000787     995.91589     1224.89099
  1354.0      0.000739     995.89764     1240.21680
  1361.0      0.000735     995.87903     1256.79626
  1321.0      0.000757     995.86035     1274.60510
  1324.0      0.000755     995.84137     1293.57092
  1302.0      0.000768     995.82251     1313.60522
  1348.0      0.000742     995.80341     1334.60278
  1404.0      0.000712     995.78406     1356.34180
  1446.0      0.000692     995.76459     1378.64453
  1534.0      0.000652     995.74487     1401.26624
  1543.0      0.000648     995.72534     1423.92664
  1512.0      0.000661     995.70526     1446.30737
  1505.0      0.000664     995.68512     1468.06116
  1559.0      0.000641     995.66492     1488.81238
  1622.0      0.000617     995.64459     1508.17236
  1627.0      0.000615     995.62402     1525.74854
  1632.0      0.000613     995.60339     1541.16968
  1618.0      0.000618     995.58246     1554.09888
  1690.0      0.000592     995.56146     1564.24609
  1702.0      0.000588     995.54028     1571.43323
  1739.0      0.000575     995.51917     1575.52771
  1770.0      0.000565     995.49762     1576.45764
  1720.0      0.000581     995.47626     1574.24585
  1703.0      0.000587     995.45422     1568.95642
  1637.0      0.000611     995.43237     1560.69202
  1616.0      0.000619     995.41028     1549.58154
  1676.0      0.000597     995.38800     1535.77551
  1671.0      0.000598     995.36566     1519.44739
  1624.0      0.000616     995.34320     1500.79419
  1552.0      0.000644     995.32043     1480.04272
  1496.0      0.000668     995.29773     1457.46350
  1482.0      0.000675     995.27460     1433.37415
  1451.0      0.000689     995.25153     1408.14563
  1478.0      0.000677     995.22821     1382.18726
  1455.0      0.000687     995.20496     1355.92664
  1361.0      0.000735     995.18140     1329.78198
  1363.0      0.000734     995.15741     1304.13806
  1322.0      0.000756     995.13361     1279.32764
  1259.0      0.000794     995.10962     1255.62085
  1330.0      0.000752     995.08533     1233.22668
  1226.0      0.000816     995.06104     1212.27783
  1247.0      0.000802     995.03644     1192.90027
  1241.0      0.000806     995.01172     1175.12195
  1179.0      0.000848     994.98682     1158.94360
  1171.0      0.000854     994.96191     1144.32874
  1218.0      0.000821     994.93683     1131.21411
  1156.0      0.000865     994.91156     1119.51233
  1118.0      0.000894     994.88593     1109.12158
  1113.0      0.000898     994.86047     1099.93262
  1101.0      0.000908     994.83478     1091.83020
  1101.0      0.000908     994.80865     1084.70068
  1095.0      0.000913     994.78259     1078.43713
  1060.0      0.000943     994.75653     1072.94788
  1077.0      0.000929     994.72998     1068.11938
  1139.0      0.000878     994.70343     1063.87952
  1082.0      0.000924     994.67694     1060.15540
  1026.0      0.000975     994.64996     1056.88306
  1013.0      0.000987     994.62299     1054.00769
  1047.0      0.000955     994.59595     1051.48291
  1049.0      0.000953     994.56848     1049.26807
  1026.0      0.000975     994.54120     1047.33093
  1061.0      0.000943     994.51337     1045.64087
  1087.0      0.000920     994.48572     1044.17603
  1079.0      0.000927     994.45789     1042.94324
  993.0       0.001007     994.42975     1041.86951
  1016.0      0.000984     994.40131     1040.96912
  1042.0      0.000960     994.37299     1040.23083
  1030.0      0.000971     994.34436     1039.64551
  1062.0      0.000942     994.31580     1039.20715
  1084.0      0.000923     994.28687     1038.87024
  1030.0      0.000971     994.25800     1038.71558
  1042.0      0.000960     994.22882     1038.70215
  1028.0      0.000973     994.19940     1038.83447
  1078.0      0.000928     994.16980     1039.12061
  1055.0      0.000948     994.14020     1039.57007
  1015.0      0.000985     994.11041     1040.20044
  1068.0      0.000936     994.08051     1041.03271
  1032.0      0.000969     994.05029     1042.09460
  990.0       0.001010     994.02014     1043.42590
  1049.0      0.000953     993.98981     1045.07263
  1098.0      0.000911     993.95929     1047.09570
  1025.0      0.000976     993.92853     1049.57288
  1011.0      0.000989     993.89764     1052.60010
  1069.0      0.000935     993.86652     1056.29224
  1094.0      0.000914     993.83539     1060.78809
  1086.0      0.000921     993.80414     1066.24622
  1121.0      0.000892     993.77252     1072.84192
  1116.0      0.000896     993.74084     1080.76318
  1075.0      0.000930     993.70911     1090.19836
  1117.0      0.000895     993.67700     1101.32764
  1069.0      0.000935     993.64484     1114.30786
  1107.0      0.000903     993.61255     1129.25659
  1132.0      0.000883     993.58014     1146.23181
  1129.0      0.000886     993.54755     1165.20349
  1158.0      0.000864     993.51477     1186.02808
  1226.0      0.000816     993.48187     1208.42310
  1141.0      0.000876     993.44897     1231.94897
  1166.0      0.000858     993.41553     1255.98645
  1203.0      0.000831     993.38232     1279.73462
  1244.0      0.000804     993.34869     1302.20154
  1250.0      0.000800     993.31500     1322.24060
  1229.0      0.000814     993.28125     1338.63367
  1223.0      0.000818     993.24713     1350.25000
  1268.0      0.000789     993.21301     1356.27197
  1299.0      0.000770     993.17853     1356.41077
  1274.0      0.000785     993.14417     1351.01147
  1297.0      0.000771     993.10944     1340.98682
  1288.0      0.000776     993.07458     1327.63098
  1257.0      0.000796     993.03961     1312.39111
  1214.0      0.000824     993.00458     1296.69043
  1216.0      0.000822     992.96942     1281.82935
  1219.0      0.000820     992.93396     1269.01062
  1189.0      0.000841     992.89832     1259.08020
  1158.0      0.000864     992.86261     1252.89575
  1175.0      0.000851     992.82666     1251.08545
  1174.0      0.000852     992.79071     1254.11853
  1294.0      0.000773     992.75446     1262.29944
  1261.0      0.000793     992.71814     1275.78406
  1270.0      0.000787     992.68158     1294.57849
  1336.0      0.000749     992.64496     1318.55176
  1371.0      0.000729     992.60828     1347.43896
  1447.0      0.000691     992.57123     1380.85278
  1378.0      0.000726     992.53387     1418.29028
  1396.0      0.000716     992.49670     1459.13867
  1494.0      0.000669     992.45935     1502.69165
  1468.0      0.000681     992.42163     1548.23877
  1550.0      0.000645     992.38385     1594.73804
  1574.0      0.000635     992.34601     1641.34583
  1664.0      0.000601     992.30798     1687.10034
  1792.0      0.000558     992.26947     1731.05017
  1780.0      0.000562     992.23138     1772.33301
  1807.0      0.000553     992.19257     1810.27344
  1788.0      0.000559     992.15387     1844.50452
  1827.0      0.000547     992.11499     1875.07336
  1817.0      0.000550     992.07599     1902.43018
  1829.0      0.000547     992.03687     1927.39990
  1807.0      0.000553     991.99750     1950.96594
  1924.0      0.000520     991.95813     1974.02429
  1973.0      0.000507     991.91833     1997.12781
  1928.0      0.000519     991.87866     2020.26025
  1955.0      0.000512     991.83862     2042.66724
  2020.0      0.000495     991.79858     2062.70239
  2017.0      0.000496     991.75830     2077.84863
  1987.0      0.000503     991.71790     2084.82129
  1965.0      0.000509     991.67731     2080.02002
  2001.0      0.000500     991.63647     2060.34009
  1941.0      0.000515     991.59552     2024.14856
  1943.0      0.000515     991.55450     1971.94287
  1805.0      0.000554     991.51343     1906.29260
  1714.0      0.000583     991.47211     1831.09729
  1642.0      0.000609     991.43036     1750.64197
  1585.0      0.000631     991.38885     1668.87927
  1523.0      0.000657     991.34705     1589.07886
  1527.0      0.000655     991.30481     1513.73682
  1480.0      0.000676     991.26282     1444.48645
  1410.0      0.000709     991.22046     1382.72424
  1315.0      0.000760     991.17780     1328.88098
  1322.0      0.000756     991.13538     1283.06201
  1279.0      0.000782     991.09253     1245.01672
  1264.0      0.000791     991.04944     1214.24341
  1237.0      0.000808     991.00653     1190.09509
  1240.0      0.000806     990.96320     1171.88635
  1192.0      0.000839     990.91986     1158.98132
  1220.0      0.000820     990.87604     1150.87317
  1247.0      0.000802     990.83240     1147.21216
  1237.0      0.000808     990.78876     1147.87585
  1222.0      0.000818     990.74481     1152.94910
  1278.0      0.000782     990.70038     1162.71167
  1340.0      0.000746     990.65607     1177.59644
  1325.0      0.000755     990.61151     1198.11731
  1362.0      0.000734     990.56696     1224.77905
  1408.0      0.000710     990.52209     1257.97046
  1405.0      0.000712     990.47711     1297.84729
  1560.0      0.000641     990.43207     1344.21887
  1442.0      0.000693     990.38660     1396.43152
  1474.0      0.000678     990.34113     1453.26575
  1531.0      0.000653     990.29572     1512.81335
  1677.0      0.000596     990.24994     1572.38428
  1753.0      0.000570     990.20416     1628.49695
  1840.0      0.000543     990.15784     1677.16089
  1863.0      0.000537     990.11182     1714.63171
  1859.0      0.000538     990.06531     1738.55701
  1836.0      0.000545     990.01868     1748.92871
  1820.0      0.000549     989.97211     1748.12329
  1733.0      0.000577     989.92529     1739.97852
  1843.0      0.000543     989.87830     1728.52771
  1781.0      0.000561     989.83112     1717.08508
  1772.0      0.000564     989.78369     1707.82642
  1804.0      0.000554     989.73627     1701.70557
  1745.0      0.000573     989.68866     1698.52625
  1776.0      0.000563     989.64087     1697.09143
  1814.0      0.000551     989.59302     1695.51575
  1786.0      0.000560     989.54480     1691.71521
  1827.0      0.000547     989.49658     1684.04565
  1787.0      0.000560     989.44812     1671.79883
  1798.0      0.000556     989.39960     1655.31812
  1808.0      0.000553     989.35089     1635.69421
  1760.0      0.000568     989.30200     1614.29736
  1662.0      0.000602     989.25305     1592.38196
  1636.0      0.000611     989.20392     1570.86511
  1637.0      0.000611     989.15454     1550.23438
  1603.0      0.000624     989.10492     1530.51294
  1614.0      0.000620     989.05542     1511.28918
  1533.0      0.000652     989.00562     1491.80359
  1476.0      0.000678     988.95563     1471.15112
  1470.0      0.000680     988.90546     1448.56238
  1469.0      0.000681     988.85516     1423.67798
  1472.0      0.000679     988.80475     1396.68604
  1446.0      0.000692     988.75421     1368.25745
  1384.0      0.000723     988.70343     1339.34924
  1353.0      0.000739     988.65265     1310.99158
  1333.0      0.000750     988.60162     1284.14905
  1348.0      0.000742     988.55042     1259.66174
  1310.0      0.000763     988.49896     1238.24280
  1331.0      0.000751     988.44739     1220.48999
  1328.0      0.000753     988.39575     1206.91028
  1322.0      0.000756     988.34412     1197.93457
  1293.0      0.000773     988.29193     1193.93542
  1345.0      0.000743     988.23993     1195.24622
  1328.0      0.000753     988.18744     1202.16260
  1315.0      0.000760     988.13519     1214.95520
  1348.0      0.000742     988.08264     1233.85559
  1355.0      0.000738     988.02997     1259.05078
  1346.0      0.000743     987.97705     1290.65112
  1369.0      0.000730     987.92389     1328.65784
  1471.0      0.000680     987.87073     1372.92908
  1493.0      0.000670     987.81738     1423.13074
  1446.0      0.000692     987.76392     1478.69922
  1557.0      0.000642     987.71008     1538.80383
  1682.0      0.000595     987.65643     1602.31543
  1734.0      0.000577     987.60242     1667.78015
  1811.0      0.000552     987.54828     1733.38562
  1862.0      0.000537     987.49402     1796.98877
  1959.0      0.000510     987.43970     1856.14014
  2091.0      0.000478     987.38501     1908.20752
  2089.0      0.000479     987.33026     1950.60974
  2102.0      0.000476     987.27545     1981.15430
  2122.0      0.000471     987.22028     1998.40906
  2139.0      0.000468     987.16510     2001.98193
  2114.0      0.000473     987.10980     1992.56750
  2077.0      0.000481     987.05432     1971.75537
  1986.0      0.000504     986.99854     1941.67627
  1941.0      0.000515     986.94275     1904.63977
  1919.0      0.000521     986.88660     1862.86621
  1859.0      0.000538     986.83069     1818.35327
  1737.0      0.000576     986.77441     1772.74792
  1782.0      0.000561     986.71790     1727.43127
  1743.0      0.000574     986.66150     1683.50952
  1736.0      0.000576     986.60474     1641.83057
  1657.0      0.000604     986.54773     1603.01978
  1653.0      0.000605     986.49066     1567.50867
  1658.0      0.000603     986.43365     1535.55762
  1600.0      0.000625     986.37640     1507.27380
  1605.0      0.000623     986.31873     1482.63989
  1676.0      0.000597     986.26117     1461.54016
  1573.0      0.000636     986.20331     1443.78015
  1489.0      0.000672     986.14545     1429.11511
  1467.0      0.000682     986.08728     1417.25391
  1509.0      0.000663     986.02899     1407.90308
  1588.0      0.000630     985.97058     1400.74524
  1483.0      0.000674     985.91205     1395.49487
  1465.0      0.000683     985.85333     1391.83447
  1482.0      0.000675     985.79443     1389.45959
  1482.0      0.000675     985.73572     1388.06140
  1436.0      0.000696     985.67627     1387.32605
  1490.0      0.000671     985.61707     1386.93835
  1505.0      0.000664     985.55762     1386.58203
  1492.0      0.000670     985.49811     1385.95972
  1456.0      0.000687     985.43835     1384.80591
  1417.0      0.000706     985.37830     1382.90869
  1408.0      0.000710     985.31836     1380.12842
  1378.0      0.000726     985.25800     1376.07056
  1482.0      0.000675     985.19763     1371.40002
  1444.0      0.000693     985.13702     1365.80872
  1421.0      0.000704     985.07660     1359.37415
  1435.0      0.000697     985.01569     1352.16199
  1448.0      0.000691     984.95483     1344.23145
  1406.0      0.000711     984.89362     1335.62366
  1391.0      0.000719     984.83234     1326.36523
  1370.0      0.000730     984.77100     1316.47058
  1338.0      0.000747     984.70953     1305.94971
  1380.0      0.000725     984.64777     1294.81836
  1372.0      0.000729     984.58600     1283.10486
  1352.0      0.000740     984.52399     1270.85645
  1314.0      0.000761     984.46173     1258.15076
  1304.0      0.000767     984.39941     1245.06116
  1257.0      0.000796     984.33704     1231.70239
  1210.0      0.000826     984.27435     1218.18835
  1225.0      0.000816     984.21185     1204.63892
[truncated: 197,348 more chars]
